# Supplementary material for: Dual role of exosomal circCMTM3 derived from GSCs in impeding degradation and promoting phosphorylation of STAT5A to facilitate vasculogenic mimicry formation in glioblastoma
Source: Theranostics. 2024 Sep 3;14(14):5698–724. doi: 10.7150/thno.97057 (PMC11413784; doi:10.7150/thno.97057)
Supplement: Supplementary file 2 — Supplementary tables. [file thnov14p5698s2.xlsx]

## Sheet: Table.S1
Table.S1 Clinical informations of GSCs used in this study
GSCs	GSC01	GSC03
Gender	Female	Male
Age (year)	54	47
Tumor Location	Left insula	Right temporal lobe
Pathological diagnosis	GBM	GBM
WHO grade	4	4
Ki-67	65%（+）	55%（+）
IDH1 status	Wild	Wild
IDH2 status	Wild	Wild
H3 K27	Wild	Wild
H3 G34	Wild	Wild
ATRX	Mutant	Mutant
TP53	Mutant	Mutant
1p/19q	Non-codeletion	Non-codeletion
MGMT status	Unmethylation	Unmethylation
TERT	Mutant	Mutant
CDKN2A/B	homozygous deletion	Non-deletion
EGFR	Amplification	Amplification
EGFRvIII	Positive	Positive

## Sheet: Table.S2
Table.S2 RNAi sequences applied in this research
Gene	siRNA sequences
CNOT4-KD1	sense strand	5'-CGUCUUUGUUGUAGGUUUAUC-3'
	antisense strand	5'-UAAACCUACAACAAAGACGAG-3'
CNOT4-KD2	sense strand	5'-GGAAGAGCUGCAAAGGAUAAA-3'
	antisense strand	5'-UAUCCUUUGCAGCUCUUCCUG-3'
SRSF1-KD1	sense strand	5'-GCGACAUCGACCUCAAGAAUC-3'
	antisense strand	5'-UUCUUGAGGUCGAUGUCGCGG-3'
SRSF1-KD2	sense strand	5'-GGAAAGAAGAUAUGACCUAUG-3'
	antisense strand	5'-UAGGUCAUAUCUUCUUUCCGU-3'
circCMTM3-KD1	sense strand	5'-AAGACAGAAGGGUCUCUCAUU-3'
	antisense strand	5'-UGAAUGAGAGACCCUUCUGUC-3'
circCMTM3-KD2	sense strand	5'-GACAGAAGGGUCUCUCAUUCA-3'
	antisense strand	5'-AAUGAAUGAGAGACCCUUCUG-3'
siRNA-NC	sense strand	5'-UUCUCCGAACGUGUCACGU-3'
	antisense strand	5'-ACGUGACACGUUCGGAGAA-3'

## Sheet: Table.S3
Table.S3 The RT-qPCR primers in this study
Gene	Primers sequences
GAPDH	Forward	5'-TGACCACAGTCCATGCCATCAC-3'
	Reverse	5'-CGCCTGCTTCACCACCTTCTTG-3'
CMTM3	Forward	5'-CGGGCTTTCCTCTGCTCTCTCA-3'
	Reverse	5'-GTCTTGTGGGCTGTGGTCTCATC-3'
CNOT4	Forward	5'-CAACAATGTGGTAGTAGATGGCAGAAC-3'
	Reverse	5'-CAGGTGGTGGTGAAGGCGTATC-3'
STAT5A	Forward	5'-ACGCCACCATCACGGACATTATC-3'
	Reverse	5'-GCTGCCAACACTGAACTGAGACT-3'
STAT5B	Forward	5'-CTCCAGCAGAAGCAGGTGTCTCT-3'
	Reverse	5'-TGTCCGTGATGGTGGCGTTGA-3'
CHI3L2	Forward	5'-TGGACTGGATGTAAGCTGGATCTACC-3'
	Reverse	5'-GGAAGCCTGAAGACTCTGTGATGG-3'
SRSF1	Forward	5'-ACTTACCTCCAGACATCCGAACCA-3'
	Reverse	5'-TCCACGACACCAGTGCCATCT-3'
CircCMTM3 (convergence)	Forward	5'-TTATCTGCTATGTGGCGTCCTCAG-3'
	Reverse	5'-CTGTCTTGTGGGCTGTGGTCTC-3'
CircCMTM3(divergence)	Forward	5'-TGTCCACAGGTGTTTGGCTTCTT-3'
	Reverse	5'-CCGTGATGGAGATAGCAAAGTAGATGA-3'

## Sheet: Table.S4
Table.S4 The antibodys information used in this research
	Antibodies	Sourse
WB	CNOT4	Abcam (ab214937)
	STAT5A	Abcam(ab32043)
	STAT5B	Abcam(ab178941)
	p-STAT5A (S726)	(ab128896)
	p-STAT5B (S731)	(ab52211)
	β-actin	Abcam(ab8227 )
	FLAG (Anti-DDDDK tag)	Abcam(ab1162 )
	HA-tag	Abcam(ab9110)
	Ubiquitin	Abcam(ab134953)
	SRSF1	Invitrogen Antibodies(32-4500)
	CHI3L2	Invitrogen Antibodies(PA5-112921)
Co-IP	CNOT4	Proteintech(12564-1-AP)
	STAT5A	Abcam(ab32043)
	STAT5B	Abcam(ab178941)
	JAK2	Cell Signaling Technology(3230)
	FLAG (Anti-DDDDK tag)	Abcam(ab1162 )
	IgG	Abcam(ab172730)
ChIP	STAT5A	Proteintech(13179-1-AP)
RIP	CNOT4	Proteintech(12564-1-AP)
	SRSF1	Invitrogen Antibodies(32-4500)
	STAT5A	Abcam(ab32043)
	STAT5B	Abcam(ab178941)
	JAK2	Cell Signaling Technology(3230)
IHC	p-STAT5A (Y694)	Abcam(ab30648)
	p-STAT5B (S731)	Abcam(ab52211)
	SRSF1	Invitrogen Antibodies(32-4600)
	CHI3L2	Invitrogen Antibodies (PA5-21548 )
	Ki-67	Abcam (ab15580)
IF	CNOT4	Proteintech(12564-1-AP)
	p-STAT5A(Y694)	Abcam(ab30648)

## Sheet: Table.S5
Table.S5 The qPCR primers for ChIP assay in this study
Gene	Primers sequences
CHI3L2	Forward	5'-CAGAGCCTGAGTATCACCTCCTTCC-3'
	Reverse	5'-CCTGTTACCTCTTCCTTCCTCACCAA-3'
SRSF1	Forward	5'-GTCTAAGCAGCCACGGTCTATTCG-3'
	Reverse	5'-TATCTTCGTAGGGTGCGTCTAATCCA-3'
CHI3L2 promoter binding site 1	Forward	5'-TCTGGTCATCTGATTGAAGTACGGAGA-3'
	Reverse	5'-GCATTCGCTCTCGCTGGCATT-3'
CHI3L2 promoter binding site 2	Forward	5'-GAATACCATGAGTGCTTTCT-3'
	Reverse	5'-AGAGCGAGACTCCATCTA-3'
CHI3L2 promoter binding site 3	Forward	5'-CTGGAGCCCTTGAGAACTGAGT-3'
	Reverse	5'-GTTGTTATGCCACCGAGTCTGT-3'
CHI3L2 promoter binding site 4	Forward	5'-CACAGATGAGGTGTCTGGTGATGG-3'
	Reverse	5'-TGAATGGGATTAGTGCCCTTACAAGAA-3'
CHI3L2 promoter binding site 5	Forward	5'-ATCTGAGCCTTTGAGTCTGGAGTG-3'
	Reverse	5'-CCTGCCTTAACCTGTGAGAATGGA-3'
CHI3L2 promoter binding site 6	Forward	5'-TAGAGTCTTGCTTTGCCCAGGATG-3'
	Reverse	5'-TGAGCTGCGATCACACCAGTG-3'
CHI3L2 promoter binding site 7	Forward	5'-GGAGACACAGACACCAATACATCACAA-3'
	Reverse	5'-GGCACCTACAATGACACCTTCTCTG-3'
CHI3L2 promoter binding site 8	Forward	5'-TTGTAATCTCAGCACTTTGGGAGGC-3'
	Reverse	5'-CACTACATTACCCAGGCTGGTCTTG-3'
CHI3L2 promoter binding site 9	Forward	5'-AGCAAGCCAGAGGTGGTGTGA-3'
	Reverse	5'-TCATCATCCCAATCTGTCTCCTTCTTC-3'
CHI3L2 promoter binding site 10	Forward	5'-AGTATCACCTCCTTCCCTTCTCCAG-3'
	Reverse	5'-AGCAATGCCAACTCTGACCTGTC-3'
CHI3L2 promoter binding site 11	Forward	5'-AGACCTAGAGAATGTGTATCC-3'
	Reverse	5'-CCTGTTACCTCTTCCTTCC-3'

## Sheet: Table.S6
Table.S6 Mass spectrometry of proteins binding with circCMTM3 in DGEs
Protein ID	Gene symbol
P36776	LONP1
P54253	ATXN1
Q9BUQ8	DDX23
Q15022	SUZ12
Q9UGP8	SEC63
Q7KZ85	SUPT6H
Q9H501	ESF1
Q1KLZ6	STAT5A
Q9BWU0	SLC4A1AP
Q04637	EIF4G1
Q96KR1	ZFR
O43719	HTATSF1
Q9NRR4	DROSHA
O43290	SART1
Q9UIF8	BAZ2B
Q9NRA8	EIF4ENIF1
O95628	CNOT4
Q96Q15	SMG1
Q8WWS8	STAT5B
P14625	HSP90B1
P54277	PMS1
Q08211	DHX9
O14776	TCERG1
P49589	CARS1
Q6PKG0	LARP1
O60293	ZFC3H1
Q6Y7W6	GIGYF2
Q7L014	DDX46
Q5T7N2	L1TD1
Q13206	DDX10
P49792	RANBP2
Q92900	UPF1
O75643	SNRNP200
O94804	STK10
P21127	CDK11B
Q9H2U1	DHX36
Q9HCS7	XAB2
Q15061	WDR43
Q8IX12	CCAR1
Q14692	BMS1
Q13435	SF3B2
P46459	NSF
Q9BXT4	TDRD1
Q86US8	SMG6
Q8WYQ5	DGCR8
Q9HCE1	MOV10
Q9UPT8	ZC3H4
P35221	CTNNA1
Q15393	SF3B3
Q00341	HDLBP
Q9UIG0	BAZ1B
Q96T21	SECISBP2
P41252	IARS1
Q9Y2W1	THRAP3
Q8TEX9	IPO4
Q8N1G2	CMTR1
Q9ULW0	TPX2
Q92888	ARHGEF1
O43592	XPOT
Q8WXH0	SYNE2
Q14789	GOLGB1
O00566	MPHOSPH10
Q14980	NUMA1
Q9Y608	LRRFIP2
Q92614	MYO18A
P26639	TARS1
Q14152	EIF3A
Q6P9B9	INTS5
Q86UP2	KTN1
Q96HW7	INTS4
Q9P2E3	ZNFX1
Q7Z333	SETX
Q8WUM4	PDCD6IP
Q14151	SAFB2
P57678	GEMIN4
Q8IY21	DDX60
Q9UKV3	ACIN1
Q9NZJ5	EIF2AK3
P16383	GCFC2
Q7L7V1	DHX32
Q92974	ARHGEF2
Q9BXT8	RNF17
Q03701	CEBPZ
Q92945	KHSRP
Q14241	ELOA
Q05682	CALD1
Q7KZF4	SND1
P04114	APOB
Q9BYX4	IFIH1
P26640	VARS1
Q9Y3T9	NOC2L
Q9Y6Y8	SEC23IP
Q8NCM8	DYNC2H1
O75116	ROCK2
O60763	USO1
Q8IYL2	TRMT44
O60287	URB1
Q32MZ4	LRRFIP1
Q8N1W1	ARHGEF28
O60522	TDRD6
Q92834	RPGR
O75534	CSDE1
Q13144	EIF2B5
Q5T0F9	CC2D1B
Q7Z2Z2	EFL1
P46821	MAP1B
Q00839	HNRNPU
Q7Z5L2	R3HCC1L
P43243	MATR3
Q9P2M7	CGN
Q99459	CDC5L
Q99590	SCAF11
P38646	HSPA9
Q9NVU7	SDAD1
Q05707	COL14A1
O14636	JAK2
Q14004	CDK13
P09327	VIL1
Q6ZU64	CFAP65
Q12872	SFSWAP
Q9C0C9	UBE2O
Q8N5C6	SRBD1
Q13439	GOLGA4
Q969S9	GFM2
P53618	COPB1
Q14697	GANAB
O75400	PRPF40A
Q92797	SYMPK
Q8WUQ7	CACTIN
Q6NWY9	PRPF40B
Q9HCG8	CWC22
P55196	AFDN
Q9NQC3	RTN4
Q69YN4	VIRMA
Q8NDT2	RBM15B
Q9Y2L1	DIS3
O14787	TNPO2
Q01974	ROR2
Q9Y5B9	SUPT16H
Q8IXT5	RBM12B
Q6ZP01	RBM44
Q9Y6K5	OAS3
Q92616	GCN1
Q9UJC3	HOOK1
Q9UII4	HERC5
Q8TDD1	DDX54
O15042	U2SURP
Q14690	PDCD11
Q9UEY8	ADD3
Q9H583	HEATR1
Q13395	TARBP1
Q8N163	CCAR2
Q92620	DHX38
P78344	EIF4G2
Q9UK61	TASOR
Q15459	SF3A1
P09874	PARP1
Q9C0B0	UNK
Q9NYK1	TLR7
Q9C0E2	XPO4
Q9UI17	DMGDH
Q9UBB9	TFIP11
Q9C0B9	ZCCHC2
Q7Z3Z4	PIWIL4
Q9HCK5	AGO4
Q01082	SPTBN1
Q96GQ7	DDX27
Q8TEQ6	GEMIN5
O15397	IPO8
Q6IMN6	CAPRIN2
Q15020	SART3
P05023	ATP1A1
P15924	DSP
P11387	TOP1
O43707	ACTN4
Q14147	DHX34
Q5JTZ9	AARS2
Q9UPR6	ZFR2
Q15424	SAFB
Q9Y520	PRRC2C
P78316	NOP14
Q8IYT2	CMTR2
O95373	IPO7
Q9BXJ9	NAA15
Q9NR97	TLR8
Q9GZR7	DDX24
Q9P2E9	RRBP1
Q05823	RNASEL
Q8NI36	WDR36
Q9UI26	IPO11
Q07955	SRSF1
Q58A45	PAN3
Q86UR5	RIMS1
Q9BZJ0	CRNKL1
P46087	NOP2
O60271	SPAG9
Q9Y678	COPG1
P78332	RBM6
O43491	EPB41L2
O00410	IPO5
Q7Z406	MYH14
P11171	EPB41
P24928	POLR2A
Q9BX66	SORBS1
Q86VP6	CAND1
O43896	KIF1C
P27816	MAP4
Q9BW92	TARS2
Q9H0D6	XRN2
Q29RF7	PDS5A
P07814	EPRS1
Q7Z6E9	RBBP6
P13639	EEF2
P42704	LRPPRC
Q14974	KPNB1
Q96EK7	FAM120B
O15381	NVL
Q92973	TNPO1
O43823	AKAP8
Q53GS7	GLE1
Q9H9A5	CNOT10
P20810	CAST
Q9NRC6	SPTBN5
Q09161	NCBP1
Q8NAT2	TDRD5
Q12873	CHD3
Q8NI27	THOC2
Q9P2J5	LARS1
Q8N5U6	RNF10
Q9BXT6	MOV10L1
Q8WTT2	NOC3L
Q86XP3	DDX42
O15037	KHNYN
Q15149	PLEC
Q07954	LRP1
Q5QJE6	DNTTIP2
Q9BSC4	NOL10
Q05193	DNM1
Q9H2Y7	ZNF106
P47897	QARS1
Q8TC59	PIWIL2
Q5T5J6	SWT1
O60294	LCMT2
P30414	NKTR
P54886	ALDH18A1
Q9BQ52	ELAC2
Q96J94	PIWIL1
Q9Y5G4	PCDHGA9
Q9H2T7	RANBP17
P55072	VCP
O75460	ERN1
P30876	POLR2B
Q9NWH9	SLTM
Q9NV66	TYW1
P58107	EPPK1
Q8TF46	DIS3L
O75152	ZC3H11A
Q86Y13	DZIP3
Q9NVR2	INTS10
Q5VYS8	TUT7
Q9BQG0	MYBBP1A
Q12996	CSTF3
Q8NHU6	TDRD7
Q9BVJ6	UTP14A
Q8TCS8	PNPT1
B5MCY1	TDRD15
Q8IY81	FTSJ3
Q9Y4C8	RBM19
Q14146	URB2
Q9Y450	HBS1L
Q659C4	LARP1B
Q8N3C0	ASCC3
P78527	PRKDC
P17480	UBTF
Q9H6R4	NOL6
Q9UPN6	SCAF8
P11498	PC
Q9UKK3	PARP4
Q8N302	AGGF1
O94906	PRPF6
O94829	IPO13
Q9NR48	ASH1L
Q96EY7	PTCD3
Q8N201	INTS1
Q8IX18	DHX40
Q92499	DDX1
Q9Y2Z2	MTO1
P19338	NCL
Q9BRZ2	TRIM56
P21333	FLNA
Q9NYY8	FASTKD2
Q92667	AKAP1
P98175	RBM10
Q8IX01	SUGP2
Q12931	TRAP1
Q13427	PPIG
Q96RP9	GFM1
Q9UIA9	XPO7
O60231	DHX16
Q9NZB2	FAM120A
Q5TAP6	UTP14C
Q13769	THOC5
O60716	CTNND1
Q9UPQ9	TNRC6B
Q9P2N5	RBM27
Q8IZH2	XRN1
Q9H8H2	DDX31
Q9UHB7	AFF4
P0CG48	UBC
P21399	ACO1
Q05209	PTPN12
Q96QU8	XPO6
Q86UA1	PRPF39
Q7Z417	NUFIP2
P55060	CSE1L
Q13813	SPTAN1
Q75QN2	INTS8
O43395	PRPF3
Q12788	TBL3
Q9NQI0	DDX4
Q99613	EIF3C
Q99700	ATXN2
Q9Y4B5	MTCL1
Q96SD1	DCLRE1C
P52756	RBM5
Q8NEZ4	KMT2C
Q99798	ACO2
Q9HBE1	PATZ1
Q9UKF6	CPSF3
O14980	XPO1
P48200	IREB2
B5ME19	EIF3CL
Q9UGU0	TCF20
Q9HBL0	TNS1
Q00610	CLTC
Q8NBJ9	SIDT2
P56192	MARS1
O75179	ANKRD17
Q7L8L6	FASTKD5
Q5XG87	TENT4A
Q99973	TEP1
Q9H0H0	INTS2
Q702N8	XIRP1
Q9Y223	GNE
A2RTX5	TARS3
O14647	CHD2
Q5H9U9	DDX60L
Q7Z6Z7	HUWE1
Q587J7	TDRD12
P35579	MYH9
P42694	HELZ
Q96RS0	TGS1
Q01780	EXOSC10
Q8IWA0	WDR75
Q9HCM7	FBRSL1
Q8IYB8	SUPV3L1
Q969X6	UTP4
Q9UBK2	PPARGC1A
Q7Z3E1	TIPARP
Q08945	SSRP1
Q8NC60	NOA1
Q6NUQ4	TMEM214
O95786	DDX58
O75113	N4BP1
Q16891	IMMT
P51816	AFF2
Q9NVR5	DNAAF2
Q9H9J4	USP42
Q8NDG6	TDRD9
O60518	RANBP6
Q14764	MVP
Q13523	PRPF4B

## Sheet: Table.S7
Table.S7 CatRAPID predition results of proteins binding with circCMTM3
Protein ID	Gene symbol
A0AV96	RBM47
A0PJM3	GORL
A0PJY2	FEZF1
A1L020	MEX3A
A1YPR0	ZBT7C
A2A288	ZC12D
A2RRD8	ZN320
A2RU54	HMX2
A4D2B8	PM2P1
A4GXA9	EME2
A6NC42	DPPA5
A6NCS4	NKX26
A6NDE4	RBY1B
A6NDR6	ME3L1
A6NDX5	ZN840
A6NDY0	EPAB2
A6NDY2	F90AA
A6NE21	F90AI
A6NEJ1	SSX10
A6NEQ0	RBY1E
A6NEW6	F90AG
A6NFD8	HELT
A6NFN3	RFOX3
A6NFQ7	DPRX
A6NGD5	ZSA5C
A6NGQ2	OOEP
A6NHJ4	ZN860
A6NHQ2	FBLL1
A6NHT5	HMX3
A6NI15	MSGN1
A6NIJ5	F90AK
A6NJ46	NKX63
A6NJG6	ARGFX
A6NJL1	ZSA5B
A6NJQ4	F90A8
A6NJT0	UNC4
A6NK21	YI017
A6NK53	ZN233
A6NK75	ZNF98
A6NKC0	F90A7
A6NKF2	ARI3C
A6NLF2	EA3L2
A6NLW8	DUXA
A6NM28	ZFP92
A6NMK7	CPS4L
A6NMT0	DBX1
A6NMX2	I4E1B
A6NNA5	DRGX
A6NNF4	ZN726
A6NNH2	F90AR
A6NNJ1	F90A9
A6NNU9	SSX11
A6NP11	ZN716
A6PVI3	NCB2L
A7MD48	SRRM4
A8K0S8	ME3L2
A8K8V0	ZN785
A8K979	ERI2
A8MQ11	PM2P5
A8MT65	ZN891
A8MT69	CENPX
A8MTJ6	FOXI3
A8MTQ0	NOTO
A8MTY0	ZN724
A8MUV8	ZN727
A8MUZ8	Z705G
A8MVS1	Z705F
A8MWA4	Z705E
A8MWA6	F90AM
A8MWD9	RUXGL
A8MX19	F90AC
A8MXJ8	F90A5
A8MXZ1	F90AN
A8MYZ6	FOXO6
A8MZ59	LEUTX
A9UHW6	MI4GD
A9YTQ3	AHRR
B1APH4	ZN487
B2CW77	KILIN
B2RD01	CENP1
B2RPK0	HGB1A
B2RXF0	T229A
B2RXF5	ZBT42
B4DU55	ZN879
B4DX44	ZN736
B4DXR9	ZN732
C9JBD0	KRBX1
C9JE40	PATL2
C9JN71	ZN878
E7ETH6	Z587B
E9PGG2	ANHX
O00110	OVOL3
O00115	DNS2A
O00141	SGK1
O00148	DX39A
O00255	MEN1
O00257	CBX4
O00287	RFXAP
O00321	ETV2
O00327	BMAL1
O00358	FOXE1
O00409	FOXN3
O00418	EF2K
O00425	IF2B3
O00442	RTCA
O00470	MEIS1
O00479	HMGN4
O00482	NR5A2
O00488	ZN593
O00570	SOX1
O00571	DDX3X
O00584	RNT2
O00712	NFIB
O00716	E2F3
O00744	WN10B
O14495	LPP3
O14503	BHE40
O14519	CDKA1
O14593	RFXK
O14627	CDX4
O14628	ZN195
O14636	JAK2
O14641	DVL2
O14717	TRDMT
O14737	PDCD5
O14753	OVOL1
O14770	MEIS2
O14771	ZN213
O14813	PHX2A
O14862	AIM2
O14867	BACH1
O14896	IRF6
O14901	KLF11
O14948	TFEC
O14978	ZN263
O14979	HNRDL
O15060	ZBT39
O15062	ZBTB5
O15105	SMAD7
O15116	LSM1
O15119	TBX3
O15156	ZBT7B
O15160	RPAC1
O15162	PLS1
O15178	BRAC
O15198	SMAD9
O15209	ZBT22
O15226	NKRF
O15234	CASC3
O15266	SHOX
O15287	FANCG
O15315	RA51B
O15347	HMGB3
O15350	P73
O15353	FOXN1
O15370	SOX12
O15379	HDAC3
O15391	TYY2
O15405	TOX3
O15409	FOXP2
O15496	PA2GX
O15499	GSC2
O15504	NUPL2
O15522	NKX28
O15523	DDX3Y
O15525	MAFG
O15527	OGG1
O15535	ZN193
O15541	R113A
O43148	MCES
O43167	ZBT24
O43186	CRX
O43189	PHF1
O43248	HXC11
O43251	RFOX2
O43296	ZN264
O43298	ZBT43
O43309	ZSC12
O43310	CTIF
O43316	PAX4
O43347	MSI1H
O43364	HXA2
O43365	HXA3
O43390	HNRPR
O43414	ERI3
O43435	TBX1
O43439	MTG8R
O43474	KLF4
O43502	RA51C
O43524	FOXO3
O43541	SMAD6
O43542	XRCC3
O43543	XRCC2
O43623	SNAI2
O43638	FOXS1
O43670	ZN207
O43680	TCF21
O43711	TLX3
O43763	TLX2
O43776	SYNC
O43809	CPSF5
O43812	DUX1
O43818	U3IP2
O43823	AKAP8
O43829	ZF161
O43830	ZNF73
O43889	CREB3
O43918	AIRE
O43929	ORC4
O60224	SSX4
O60225	SSX5
O60248	SOX15
O60304	ZN500
O60353	FZD6
O60381	HBP1
O60384	ZN861
O60393	NOBOX
O60422	ONEC3
O60479	DLX3
O60481	ZIC3
O60506	HNRPQ
O60519	CRBL2
O60548	FOXD2
O60563	CCNT1
O60573	IF4E2
O60663	LMX1B
O60671	RAD1
O60675	MAFK
O60682	MUSC
O60765	Z354A
O60806	TBX19
O60812	HNRCL
O60814	H2B1K
O60828	PQBP1
O60832	DKC1
O60861	GAS7
O60869	EDF1
O60870	KIN17
O60902	SHOX2
O60907	TBL1X
O60925	PFD1
O60930	RNH1
O60936	NOL3
O75030	MITF
O75081	MTG16
O75123	ZN623
O75190	DNJB6
O75290	Z780A
O75319	DUS11
O75333	TBX10
O75346	ZN253
O75360	PROP1
O75364	PITX3
O75367	H2AY
O75373	ZN737
O75381	PEX14
O75391	SPAG7
O75398	DEAF1
O75437	ZN254
O75444	MAF
O75446	SAP30
O75461	E2F6
O75467	Z324A
O75469	NR1I2
O75475	PSIP1
O75478	TAD2A
O75494	SRS10
O75505	DUX2
O75525	KHDR3
O75526	RMXL2
O75528	TADA3
O75529	TAF5L
O75531	BAF
O75541	ZN821
O75554	WBP4
O75564	JERKY
O75569	PRKRA
O75593	FOXH1
O75603	GCM2
O75607	NPM3
O75616	ERAL1
O75618	DEDD
O75648	MTU1
O75683	SURF6
O75716	STK16
O75764	TCEA3
O75771	RA51D
O75792	RNH2A
O75820	ZN189
O75821	EIF3G
O75840	KLF7
O75879	GATB
O75925	PIAS1
O75928	PIAS2
O75940	SPF30
O75971	SNPC5
O76021	RL1D1
O76075	DFFB
O76080	ZFAN5
O76094	SRP72
O94776	MTA2
O94818	NOL4
O94842	TOX4
O94892	ZN432
O94900	TOX
O94919	ENDD1
O94952	FBX21
O95059	RPP14
O95076	ALX3
O95096	NKX22
O95125	ZN202
O95149	SPN1
O95159	ZFPL1
O95201	ZN205
O95218	ZRAB2
O95231	VENTX
O95232	LC7L3
O95238	SPDEF
O95243	MBD4
O95251	KAT7
O95319	CELF2
O95343	SIX3
O95361	TRI16
O95365	ZBT7A
O95376	ARI2
O95402	MED26
O95409	ZIC2
O95416	SOX14
O95453	PARN
O95475	SIX6
O95503	CBX6
O95551	TYDP2
O95600	KLF8
O95619	YETS4
O95628	CNOT4
O95639	CPSF4
O95707	RPP29
O95718	ERR2
O95744	PM2P2
O95758	PTBP3
O95777	NAA38
O95780	ZN682
O95793	STAU1
O95831	AIFM1
O95863	SNAI1
O95872	GPAN1
O95900	TRUB2
O95931	CBX7
O95935	TBX18
O95936	EOMES
O95947	TBX6
O95948	ONEC2
O95983	MBD3
O95997	PTTG1
O96004	HAND1
O96006	ZBED1
O96014	WNT11
P00374	DYR
P00973	OAS1
P01011	AACT
P01100	FOS
P01106	MYC
P01137	TGFB1
P01138	NGF
P01270	PTHY
P01375	TNFA
P02768	ALBU
P02788	TRFL
P03372	ESR1
P03950	ANGI
P04053	TDT
P04083	ANXA1
P04156	PRIO
P04198	MYCN
P04553	HSP1
P04554	PRM2
P04628	WNT1
P04637	P53
P04908	H2A1B
P05019	IGF1
P05112	IL4
P05113	IL5
P05114	HMGN1
P05198	IF2A
P05204	HMGN2
P05231	IL6
P05386	RLA1
P05387	RLA2
P05388	RLA0
P05412	JUN
P05423	RPC4
P05455	LA
P05549	AP2A
P06730	IF4E
P06733	ENOA
P06746	DPOLB
P06748	NPM
P06899	H2B1J
P07199	CENPB
P07305	H10
P07910	HNRPC
P07992	ERCC1
P07998	RNAS1
P08579	RU2B
P08621	RU17
P08631	HCK
P08651	NFIC
P09001	RM03
P09012	SNRPA
P09016	HXD4
P09017	HXC4
P09067	HXB5
P09086	PO2F2
P09132	SRP19
P09234	RU1C
P09429	HMGB1
P09430	STP1
P09543	CN37
P09544	WNT2
P09601	HMOX1
P09629	HXB7
P09630	HXC6
P09651	ROA1
P09661	RU2A
P09914	IFIT1
P0C0S5	H2AZ
P0C0S8	H2A1
P0C1H6	H2BFM
P0C1Z6	TFPT
P0C5Y9	H2AB1
P0C5Z0	H2AB2
P0C6A0	ZGLP1
P0C6E5	HMG3M
P0C7M4	RHF2B
P0C7P1	RBY1D
P0C7T5	ATX1L
P0C7V4	F90AJ
P0C7V5	ZN812
P0C7W8	F90AD
P0C7W9	F90AE
P0C7X0	F90AO
P0C7X2	ZN688
P0C7X5	ZN806
P0CB33	ZN735
P0CB38	PAB4L
P0CB47	UBFL1
P0CB48	UBFL6
P0CF97	F200B
P0CG00	ZSA5D
P0CG13	CTF8
P0CG23	ZN853
P0CG24	ZN883
P0CG31	Z286B
P0CG32	ZCC18
P0CG40	SP9
P0CH99	Z705D
P0CI00	Z705B
P0CI00	Z705L
P0CJ79	ZN888
P0CJ85	DU4L2
P0CJ86	DU4L3
P0CJ87	DU4L4
P0CJ88	DU4L5
P0CJ89	DU4L6
P0CJ90	DU4L7
P0DJD3	RBY1A
P0DJD4	RBY1C
P10072	HKR1
P10073	ZSC22
P10074	ZBT48
P10075	GLI4
P10153	RNAS2
P10155	RO60
P10242	MYB
P10244	MYBB
P10265	VPK10
P10276	RARA
P10323	ACRO
P10412	H14
P10415	BCL2
P10588	NR2F6
P10589	COT1
P10599	THIO
P10809	CH60
P10826	RARB
P10827	THA
P10828	THB
P10914	IRF1
P11161	EGR2
P11308	ERG
P11309	PIM1
P11473	VDR
P11474	ERR1
P11831	SRF
P11940	PABP1
P12004	PCNA
P12268	IMDH2
P12272	PTHR
P12429	ANXA3
P12524	MYCL1
P12525	MYCL2
P12544	GRAA
P12724	ECP
P12755	SKI
P12956	XRCC6
P12980	LYL1
P13010	XRCC5
P13056	NR2C1
P13349	MYF5
P13378	HXD8
P13631	RARG
P13682	ZNF35
P13984	T2FB
P14314	GLU2B
P14316	IRF2
P14317	HCLS1
P14373	TRI27
P14651	HXB3
P14652	HXB2
P14653	HXB1
P14678	RSMB
P14859	PO2F1
P14866	HNRPL
P14868	SYDC
P14921	ETS1
P14923	PLAK
P15036	ETS2
P15172	MYOD1
P15173	MYOG
P15336	ATF2
P15407	FOSL1
P15408	FOSL2
P15531	NDKA
P15621	ZNF44
P15622	ZN250
P15863	PAX1
P15880	RS2
P15884	ITF2
P15923	TFE2
P15927	RFA2
P15976	GATA1
P16104	H2AX
P16220	CREB1
P16401	H15
P16402	H13
P16403	H12
P16415	ZN823
P16455	MGMT
P16989	DBPA
P17014	ZNF12
P17017	ZNF14
P17019	ZN708
P17020	ZNF16
P17021	ZNF17
P17022	ZNF18
P17023	ZNF19
P17024	ZNF20
P17025	ZN182
P17026	ZNF22
P17027	ZNF23
P17028	ZNF24
P17029	ZKSC1
P17030	ZNF25
P17031	ZNF26
P17032	ZN37A
P17035	ZNF28
P17036	ZNF3
P17039	ZNF30
P17041	ZNF32
P17096	HMGA1
P17097	ZNF7
P17098	ZNF8
P17275	JUNB
P17481	HXB8
P17482	HXB9
P17483	HXB4
P17509	HXB6
P17535	JUND
P17542	TAL1
P17544	ATF7
P17676	CEBPB
P17844	DDX5
P17861	XBP1
P17947	SPI1
P18077	RL35A
P18124	RL7
P18146	EGR1
P18615	NELFE
P18754	RCC1
P18846	ATF1
P18847	ATF3
P18848	ATF4
P18850	ATF6A
P18887	XRCC1
P19338	NUCL
P19387	RPB3
P19388	RPAB1
P19419	ELK1
P19474	RO52
P19484	TFEB
P19525	E2AK2
P19532	TFE3
P19544	WT1
P19622	HME2
P19793	RXRA
P20226	TBP
P20264	PO3F3
P20265	PO3F2
P20393	NR1D1
P20671	H2A1D
P20719	HXA5
P20749	BCL3
P20823	HNF1A
P20839	IMDH1
P21128	ENDOU
P21506	ZNF10
P22087	FBRL
P22090	RS4Y1
P22301	IL10
P22392	NDKB
P22415	USF1
P22492	H1T
P22626	ROA2
P22736	NR4A1
P23025	XPA
P23193	TCEA1
P23246	SFPQ
P23396	RS3
P23409	MYF6
P23510	TNFL4
P23511	NFYA
P23527	H2B1O
P23588	IF4B
P23759	PAX7
P23760	PAX3
P23769	GATA2
P23771	GATA3
P24278	ZBT25
P24468	COT2
P25208	NFYB
P25490	TYY1
P25786	PSA1
P25791	RBTN2
P25963	IKBA
P26196	DDX6
P26367	PAX6
P26368	U2AF2
P26373	RL13
P26378	ELAV4
P26583	HMGB2
P26599	PTBP1
P26651	TTP
P27361	MK03
P27694	RFA1
P27695	APEX1
P27797	CALR
P28069	PIT1
P28324	ELK4
P28347	TEAD1
P28356	HXD9
P28358	HXD10
P28360	MSX1
P28482	MK01
P28698	MZF1
P28702	RXRB
P29083	T2EA
P29084	T2EB
P29372	3MG
P29558	RBMS1
P29692	EF1D
P29728	OAS2
P30044	PRDX5
P30050	RL12
P31249	HXD3
P31260	HXA10
P31267	HXA6
P31268	HXA7
P31269	HXA9
P31270	HXA11
P31271	HXA13
P31273	HXC8
P31274	HXC9
P31275	HXC12
P31276	HXC13
P31277	HXD11
P31314	TLX1
P31483	TIA1
P31749	AKT1
P31942	HNRH3
P31943	HNRH1
P32242	OTX1
P32243	OTX2
P32314	FOXN2
P32519	ELF1
P32969	RL9
P33240	CSTF2
P33778	H2B1B
P33992	MCM5
P33993	MCM7
P34096	RNAS4
P35227	PCGF2
P35232	PHB
P35244	RFA3
P35249	RFC4
P35250	RFC2
P35268	RL22
P35269	T2FA
P35398	RORA
P35452	HXD12
P35453	HXD13
P35548	MSX2
P35637	FUS
P35638	DDIT3
P35659	DEK
P35680	HNF1B
P35713	SOX18
P35716	SOX11
P35789	ZNF93
P36402	TCF7
P36508	ZNF76
P36578	RL4
P36894	BMR1A
P36954	RPB9
P37108	SRP14
P37231	PPARG
P38159	RBMX
P38919	IF4A3
P39019	RS19
P39023	RL3
P39748	FEN1
P40424	PBX1
P40425	PBX2
P40426	PBX3
P40937	RFC5
P40938	RFC3
P41134	ID1
P41161	ETV5
P41162	ETV3
P41182	BCL6
P41208	CETN2
P41212	ETV6
P41218	MNDA
P41221	WNT5A
P41223	BUD31
P41225	SOX3
P41235	HNF4A
P41238	ABEC1
P41970	ELK3
P42166	LAP2A
P42167	LAP2B
P42677	RS27
P42681	TXK
P42696	RBM34
P42771	CD2A1
P43115	PE2R3
P43268	ETV4
P43351	RAD52
P43354	NR4A2
P43489	TNR4
P43694	GATA4
P43699	NKX21
P45983	MK08
P45984	MK09
P46063	RECQ1
P46199	IF2M
P46776	RL27A
P46777	RL5
P46778	RL21
P46779	RL28
P46781	RS9
P46937	YAP1
P47813	IF1AX
P47902	CDX1
P47914	RL29
P47974	TISD
P47992	XCL1
P48378	RFX2
P48380	RFX3
P48382	RFX5
P48431	SOX2
P48436	SOX9
P48443	RXRG
P48742	LHX1
P49005	DPOD2
P49116	NR2C2
P49184	DNSL1
P49207	RL34
P49335	PO3F4
P49407	ARRB1
P49450	CENPA
P49458	SRP09
P49591	SYSC
P49639	HXA1
P49640	EVX1
P49643	PRI2
P49711	CTCF
P49715	CEBPA
P49716	CEBPD
P49848	TAF6
P49910	ZN165
P49959	MRE11
P50219	MNX1
P50221	MEOX1
P50222	MEOX2
P50238	CRIP1
P50458	LHX2
P50539	MXI1
P50548	ERF
P50549	ETV1
P50553	ASCL1
P50750	CDK9
P50914	RL14
P51003	PAPOA
P51114	FXR1
P51116	FXR2
P51449	RORG
P51504	ZNF80
P51508	ZNF81
P51513	NOVA1
P51522	ZNF83
P51523	ZNF84
P51608	MECP2
P51786	ZN157
P51815	ZN75D
P51843	NR0B1
P51858	HDGF
P51955	NEK2
P51991	ROA3
P52272	HNRPM
P52298	NCBP2
P52434	RPAB3
P52435	RPB11
P52594	AGFG1
P52597	HNRPF
P52655	TF2AA
P52657	T2AG
P52736	ZN133
P52737	ZN136
P52738	ZN140
P52739	ZN131
P52740	ZN132
P52741	ZN134
P52742	ZN135
P52743	ZN137
P52744	ZN138
P52747	ZN143
P52815	RM12
P52926	HMGA2
P52945	PDX1
P52951	GBX2
P52952	NKX25
P52954	LBX1
P53539	FOSB
P53567	CEBPG
P53779	MK10
P53803	RPAB4
P53805	RCAN1
P53999	TCP4
P54274	TERF1
P54577	SYYC
P54725	RD23A
P54727	RD23B
P54821	PRRX1
P54845	NRL
P55055	NR1H2
P55316	FOXG1
P55317	FOXA1
P55318	FOXA3
P55347	PKNX1
P55769	NH2L1
P55771	PAX9
P55795	HNRH2
P55895	RAG2
P56177	DLX1
P56178	DLX5
P56179	DLX6
P56270	MAZ
P56282	DPOE2
P56693	SOX10
P56704	WNT3A
P56915	GSC
P57052	RBM11
P57053	H2BFS
P57073	SOX8
P57082	TBX4
P57086	SCND1
P57682	KLF3
P57721	PCBP3
P57723	PCBP4
P58012	FOXL2
P58304	VSX2
P58317	ZN121
P58340	MLF1
P58876	H2B1D
P59817	Z280A
P60008	HILS1
P60153	RNAS9
P60321	NANO2
P60323	NANO3
P60484	PTEN
P60842	IF4A1
P60866	RS20
P60900	PSA6
P61011	SRP54
P61218	RPAB2
P61244	MAX
P61247	RS3A
P61254	RL26
P61296	HAND2
P61313	RL15
P61326	MGN
P61371	ISL1
P61571	REC1
P61572	REC3
P61573	REC4
P61574	REC5
P61575	REC6
P61576	REC9
P61578	REC16
P61579	REC17
P61927	RL37
P61968	LMO4
P61978	HNRPK
P62081	RS7
P62244	RS15A
P62249	RS16
P62269	RS18
P62280	RS11
P62304	RUXE
P62306	RUXF
P62308	RUXG
P62310	LSM3
P62312	LSM6
P62314	SMD1
P62318	SMD3
P62380	TBPL1
P62424	RL7A
P62487	RPB7
P62508	ERR3
P62633	CNBP
P62683	GAK1
P62684	GAK5
P62685	GAK6
P62701	RS4X
P62750	RL23A
P62805	H4
P62807	H2B1C
P62841	RS15
P62851	RS25
P62861	RS30
P62875	RPAB5
P62888	RL30
P62891	RL39
P62899	RL31
P62906	RL10A
P62913	RL11
P62917	RL8
P62995	TRA2B
P63119	VPK1
P63120	VPK3
P63121	VPK5
P63122	VPK6
P63123	VPK7
P63124	VPK9
P63125	VPK17
P63126	GAK4
P63127	VPK4
P63129	VPK11
P63130	GAK12
P63131	VPK12
P63145	GAK11
P63162	RSMN
P63165	SUMO1
P63173	RL38
P63241	IF5A1
P63272	SPT4H
P63279	UBC9
P67809	YBOX1
P67870	CSK2B
P68431	H31
P78317	RNF4
P78337	PITX1
P78367	NKX32
P78406	RAE1L
P78411	IRX5
P78412	IRX6
P78413	IRX4
P78414	IRX1
P78415	IRX3
P78424	PO6F2
P78426	NKX61
P78543	BTG2
P78545	ELF3
P78549	NTHL1
P78563	RED1
P79522	PRR3
P80303	NUCB2
P80723	BASP1
P81877	SSBP2
P82675	RT05
P82970	HMGN5
P82979	SARNP
P83369	LSM11
P83731	RL24
P84022	SMAD3
P84098	RL19
P84103	SRSF3
P84243	H33
P85037	FOXK1
P87889	GAK10
P98177	FOXO4
P98179	RBM3
P98182	ZN200
Q00056	HXA4
Q00059	TFAM
Q00403	TF2B
Q00444	HXC5
Q00577	PURA
Q00604	NDP
Q00613	HSF1
Q00978	IRF9
Q01081	U2AF1
Q01085	TIAR
Q01094	E2F1
Q01101	INSM1
Q01105	SET
Q01130	SRSF2
Q01167	FOXK2
Q01196	RUNX1
Q01201	RELB
Q01543	FLI1
Q01658	NC2B
Q01664	TFAP4
Q01844	EWS
Q01851	PO4F1
Q01860	PO5F1
Q01892	SPIB
Q02040	AK17A
Q02078	MEF2A
Q02080	MEF2B
Q02086	SP2
Q02363	ID2
Q02386	ZNF45
Q02535	ID3
Q02539	H11
Q02543	RL18A
Q02548	PAX5
Q02556	IRF8
Q02575	HEN1
Q02577	HEN2
Q02818	NUCB1
Q02833	RASF7
Q02878	RL6
Q02930	CREB5
Q02962	PAX2
Q03014	HHEX
Q03052	PO3F1
Q03060	CREM
Q03111	ENL
Q03181	PPARD
Q03828	EVX2
Q03923	ZNF85
Q03924	ZN117
Q03933	HSF2
Q03936	ZNF92
Q03938	ZNF90
Q03989	ARI5A
Q04206	TF65
Q04741	EMX1
Q04743	EMX2
Q04837	SSBP
Q04864	REL
Q05048	CSTF1
Q05066	SRY
Q05195	MAD1
Q05215	EGR4
Q05516	ZBT16
Q05519	SRS11
Q05639	EF1A2
Q05823	RN5A
Q05925	HME1
Q05952	STP2
Q06265	EXOS9
Q06330	SUH
Q06413	MEF2C
Q06416	P5F1B
Q06455	MTG8
Q06546	GABPA
Q06547	GABP1
Q06609	RAD51
Q06710	PAX8
Q06787	FMR1
Q06889	EGR3
Q06945	SOX4
Q07020	RL18
Q07352	TISB
Q07666	KHDR1
Q07687	DLX2
Q07869	PPARA
Q07955	SRSF1
Q08170	SRSF4
Q08257	QOR
Q08945	SSRP1
Q08AG5	ZN844
Q08ER8	ZN543
Q09FC8	ZN415
Q0D2J5	ZN763
Q0VG99	MESP2
Q0VGE8	ZN816
Q10586	DBP
Q10587	TEF
Q12778	FOXO1
Q12798	CETN1
Q12800	TFCP2
Q12824	SNF5
Q12837	PO4F2
Q12849	GRSF1
Q12857	NFIA
Q12870	TCF15
Q12874	SF3A3
Q12899	TRI26
Q12901	ZN155
Q12904	AIMP1
Q12905	ILF2
Q12926	ELAV2
Q12946	FOXF1
Q12947	FOXF2
Q12948	FOXC1
Q12950	FOXD4
Q12951	FOXI1
Q12952	FOXL1
Q12972	PP1R8
Q12996	CSTF3
Q13049	TRI32
Q13064	MKRN3
Q13106	ZN154
Q13117	DAZ2
Q13118	KLF10
Q13133	NR1H3
Q13148	TADBP
Q13151	ROA0
Q13156	RFA4
Q13207	TBX2
Q13242	SRSF9
Q13243	SRSF5
Q13247	SRSF6
Q13283	G3BP1
Q13285	STF1
Q13310	PABP4
Q13325	IFIT5
Q13330	MTA1
Q13351	KLF1
Q13360	ZN177
Q13363	CTBP1
Q13398	ZN211
Q13401	PM2P3
Q13422	IKZF1
Q13434	MKRN4
Q13461	FOXE3
Q13465	MDS1
Q13485	SMAD4
Q13487	SNPC2
Q13516	OLIG2
Q13547	HDAC1
Q13562	NDF1
Q13568	IRF5
Q13569	TDG
Q13595	TRA2A
Q13601	KRR1
Q13609	DNSL3
Q13670	PM2PB
Q13761	RUNX3
Q13765	NACA
Q13769	THOC5
Q13825	AUHM
Q13838	DX39B
Q13868	EXOS2
Q13886	KLF9
Q13887	KLF5
Q13888	TF2H2
Q13889	TF2H3
Q13901	C1D
Q13950	RUNX2
Q13951	PEBB
Q13952	NFYC
Q14011	CIRBP
Q14103	HNRPD
Q14119	VEZF1
Q14134	TRI29
Q14181	DPOA2
Q14186	TFDP1
Q14188	TFDP2
Q14190	SIM2
Q14209	E2F2
Q14240	IF4A2
Q14249	NUCG
Q14258	TRI25
Q14332	FZD2
Q14393	GAS6
Q14444	CAPR1
Q14451	GRB7
Q14469	HES1
Q14493	SLBP
Q14498	RBM39
Q14526	HIC1
Q14541	HNF4G
Q14549	GBX1
Q14565	DMC1
Q14576	ELAV3
Q14582	MAD4
Q14584	ZN266
Q14585	ZN345
Q14586	ZN267
Q14588	ZN234
Q14590	ZN235
Q14591	ZN271
Q14592	ZN460
Q14593	ZN273
Q14653	IRF3
Q14739	LBR
Q14765	STAT4
Q14774	HLX
Q14781	CBX2
Q147U1	ZN846
Q14807	KIF22
Q14814	MEF2D
Q14863	PO6F1
Q14919	NC2A
Q14929	ZN169
Q14938	NFIX
Q14978	NOLC1
Q14994	NR1I3
Q14995	NR1D2
Q15022	SUZ12
Q15024	EXOS7
Q15056	IF4H
Q15072	OZF
Q15170	TCAL1
Q15173	2A5B
Q15233	NONO
Q15270	NKX11
Q15287	RNPS1
Q15291	RBBP5
Q15306	IRF4
Q15319	PO4F3
Q15326	ZMY11
Q15327	ANKR1
Q15329	E2F5
Q15365	PCBP1
Q15366	PCBP2
Q15397	K0020
Q15406	NR6A1
Q15415	RBY1F
Q15427	SF3B4
Q15428	SF3A2
Q15434	RBMS2
Q15466	NR0B2
Q15475	SIX1
Q15543	TAF13
Q15544	TAF11
Q15545	TAF7
Q15554	TERF2
Q15560	TCEA2
Q15561	TEAD4
Q15562	TEAD2
Q15573	TAF1A
Q15583	TGIF1
Q15631	TSN
Q15633	TRBP2
Q15637	SF01
Q15646	OASL
Q15651	HMGN3
Q15672	TWST1
Q15695	U2AFL
Q15696	U2AFM
Q15697	ZN174
Q15699	ALX1
Q15717	ELAV1
Q15723	ELF2
Q15744	CEBPE
Q15759	MK11
Q15776	ZN192
Q15784	NDF2
Q15796	SMAD2
Q15797	SMAD1
Q15853	USF2
Q15906	VPS72
Q15910	EZH2
Q15915	ZIC1
Q15916	ZBTB6
Q15928	ZN141
Q15929	ZNF56
Q15935	ZNF77
Q15937	ZNF79
Q15940	ZNF67
Q15973	ZN124
Q16206	ENOX2
Q16236	NF2L2
Q16254	E2F4
Q16342	PDCD2
Q16384	SSX1
Q16385	SSX2
Q16514	TAF12
Q16520	BATF
Q16526	CRY1
Q16533	SNPC1
Q16534	HLF
Q16539	MK14
Q16540	RM23
Q16559	TAL2
Q16560	U1SBP
Q16587	ZNF74
Q16594	TAF9
Q16600	ZN239
Q16621	NFE2
Q16629	SRSF7
Q16630	CPSF6
Q16633	OBF1
Q16637	SMN
Q16649	NFIL3
Q16650	TBR1
Q16656	NRF1
Q16670	ZN187
Q16676	FOXD1
Q16695	H31T
Q16762	THTR
Q16777	H2A2C
Q16778	H2B2E
Q17R26	ZN3P1
Q17RP2	TIGD6
Q17RY0	CPEB4
Q1KLZ6	STAT5A
Q1KMD3	HNRL2
Q2M1V0	ISX
Q2M218	ZN630
Q2M296	MTHSD
Q2M3W8	ZN181
Q2M3X9	ZN674
Q2TB10	ZN800
Q2VY69	ZN284
Q32M78	ZN699
Q32MQ0	ZN750
Q32P51	RA1L2
Q33E94	RFX4
Q3B8N5	PROX2
Q3C1V8	BSH
Q3KNS6	ZN829
Q3KNW1	SNAI3
Q3KP31	ZN791
Q3KQV3	ZN792
Q3MIS6	ZN528
Q3MIT2	PUS10
Q3MJ62	ZSC23
Q3SXZ3	ZN718
Q3SY52	ZIK1
Q3SY56	SP6
Q3SY89	EA3L1
Q3SYB3	FX4L6
Q3ZCQ8	TIM50
Q3ZCT1	ZN260
Q3ZCX4	ZN568
Q494X3	ZN404
Q499Z4	ZN672
Q49A26	GLYR1
Q49A33	Z876P
Q49AA0	ZFP69
Q49AA0	ZN642
Q49AG3	ZBED5
Q49AM1	MTER3
Q49AN0	CRY2
Q4G0J3	LARP7
Q4G0Z9	MCMD2
Q4G112	HSF5
Q4VC44	FWCH1
Q4VXA5	KHDC1
Q4VXU2	PAP1L
Q4W5G0	TIGD2
Q53EL6	PDCD4
Q53EQ6	TIGD5
Q53GI3	ZN394
Q53H47	SETMR
Q53HI1	UNC50
Q53HV7	SMUG1
Q53T94	TAF1B
Q569K4	Z385B
Q5BKZ1	ZN326
Q5CZA5	ZN805
Q5EBM4	ZN542
Q5EE01	CENPW
Q5F1R6	DJC21
Q5FWF6	ZN789
Q5GAN3	RNS13
Q5GAN4	RNS12
Q5GAN6	RNS10
Q5H9I0	TFDP3
Q5H9K5	ZMAT1
Q5HY98	ZN766
Q5HYK9	ZN667
Q5JNZ3	ZN311
Q5JPH6	SYEM
Q5JQF8	PAP1M
Q5JT82	KLF17
Q5JUK2	SOLH1
Q5JUW0	ZN673
Q5JVG8	ZN506
Q5JVS0	HABP4
Q5MCW4	ZN569
Q5QNW6	H2B2F
Q5RKV6	EXOS6
Q5RL73	RBM48
Q5SQQ9	VAX1
Q5SSJ5	HP1B3
Q5SXM1	ZN678
Q5SY16	NOL9
Q5SZQ8	CELF3
Q5T0B9	ZN362
Q5T1V6	DDX59
Q5T3I0	GPTC4
Q5T4F7	SFRP5
Q5T5D7	ZN684
Q5T619	ZN648
Q5T890	RAD26
Q5T8I9	HENMT
Q5TA89	HES5
Q5TC79	ZBT37
Q5TEC3	ZN697
Q5TGS1	HES3
Q5U5Q3	MEX3C
Q5VIY5	ZN468
Q5VTD9	GFI1B
Q5VV16	FX4L5
Q5VV52	ZN691
Q5VWX1	KHDR2
Q5VYV0	FOXB2
Q5VZ19	TDR10
Q5VZB9	DMRTA
Q5VZF2	MBNL2
Q5XG87	PAPD7
Q5XKR4	OTP
Q66K41	Z385C
Q68CJ9	CR3L3
Q68D20	PMS2L
Q68DI1	ZN776
Q68DY1	ZN626
Q68DY9	ZN772
Q68EA5	ZNF57
Q68G74	LHX8
Q69383	REC2
Q6AW86	Z324B
Q6AZW8	ZN660
Q6B0B8	TIGD3
Q6BEB4	SP5
Q6DD87	ZN787
Q6DJT9	PLAG1
Q6DN03	H2B2C
Q6DRA6	H2B2D
Q6ECI4	ZN470
Q6FHJ7	SFRP4
Q6FI13	H2A2A
Q6FIF0	ZFAN6
Q6I9Y2	THOC7
Q6IA17	SIGIR
Q6IN84	MRM1
Q6IQ21	ZN770
Q6IS14	IF5AL
Q6ISB3	GRHL2
Q6MZP7	LIN54
Q6NSW7	NANP8
Q6NSZ9	ZN498
Q6NT04	TIGD7
Q6NT76	HMBX1
Q6NUN9	ZN746
Q6NVH7	SWAP1
Q6NX45	ZN774
Q6NX49	ZN544
Q6NXG1	ESRP1
Q6NXT2	H3C
Q6NYC1	JMJD6
Q6NZI2	PTRF
Q6NZY4	ZCHC8
Q6P087	RUSD3
Q6P1L6	ZN343
Q6P1S2	CC033
Q6P280	ZN529
Q6P2D0	ZFP1
Q6P9A1	ZN530
Q6P9A3	ZN549
Q6P9G9	ZN449
Q6PCT2	FXL19
Q6PDB4	ZN880
Q6PEW1	ZCH12
Q6PF04	ZN613
Q6PG37	ZN790
Q6PIV2	FOXR1
Q6PJQ5	FOXR2
Q6PJT7	ZC3HE
Q6PK81	ZN773
Q6PML9	ZNT9
Q6QHK4	FIGLA
Q6RFH8	DUX4C
Q6SJ96	TBPL2
Q6U7Q0	ZN322
Q6UN15	FIP1
Q6V9R5	ZN562
Q6VB84	FX4L3
Q6VB85	FX4L2
Q6VUC0	AP2E
Q6XD76	ASCL4
Q6XE24	RBMS3
Q6XYB7	LBX2
Q6ZMG9	CERS6
Q6ZMS4	ZN852
Q6ZMS7	ZN783
Q6ZMV8	ZN730
Q6ZMW2	ZN782
Q6ZMY9	ZN517
Q6ZN01	MASTR
Q6ZN04	MEX3B
Q6ZN06	ZN813
Q6ZN08	ZNF66
Q6ZN11	ZN793
Q6ZN17	LN28B
Q6ZN18	AEBP2
Q6ZN32	ETV3L
Q6ZN57	ZFP2
Q6ZN79	Z705A
Q6ZNB5	TRC2L
Q6ZNG0	ZN620
Q6ZNG1	ZN600
Q6ZNG2	DBX2
Q6ZNG9	KRBA2
Q6ZNH5	ZN497
Q6ZQN5	FOXI2
Q6ZQV5	ZN788
Q6ZR52	ZN493
Q6ZR62	ZCH16
Q6ZRF7	ZN818
Q6ZRY4	RBPS2
Q6ZS27	ZN662
Q6ZSC3	RBM43
Q6ZSS3	ZN621
Q6ZST2	ZCH23
Q6ZT77	ZN826
Q6ZTB9	ZN833
Q6ZV50	RFX8
Q6ZYL4	TF2H5
Q70SY1	CR3L2
Q71DI3	H32
Q71RC2	LARP4
Q71UI9	H2AV
Q75WM6	H1FNT
Q76KX8	ZN534
Q7L2R6	ZN765
Q7L3S4	ZN771
Q7L7L0	H2A3
Q7L945	ZN627
Q7L9B9	EEPD1
Q7LDI9	GAK2
Q7LFL8	CXXC5
Q7RTS1	BHA15
Q7RTS3	PTF1A
Q7RTT3	SSX9
Q7RTT4	SSX8
Q7RTT5	SSX7
Q7RTT6	SSX6
Q7RTU0	TCF24
Q7RTU3	OLIG3
Q7RTU4	BHA09
Q7RTU5	ASCL5
Q7RTU7	SCX
Q7RTV0	PHF5A
Q7RTV3	ZN367
Q7Z2E3	APTX
Q7Z2F6	ZN720
Q7Z2G1	H2BWT
Q7Z2T5	TRM1L
Q7Z2W9	RM21
Q7Z340	ZN551
Q7Z353	HDX
Q7Z398	ZN550
Q7Z3E1	PARPT
Q7Z3I7	ZN572
Q7Z3K6	MIER3
Q7Z3V5	ZN571
Q7Z417	NUFP2
Q7Z434	MAVS
Q7Z4G4	TRM11
Q7Z4V5	HDGR2
Q7Z5D8	NANGN
Q7Z5Q1	CPEB2
Q7Z6K1	THAP5
Q7Z6M4	MTER2
Q7Z6R9	AP2D
Q7Z7A3	CTU1
Q7Z7J5	DPPA2
Q7Z7K2	ZN467
Q7Z7L9	ZSCA2
Q86SE5	RALYL
Q86SE8	NPM2
Q86SG3	DAZ4
Q86T24	KAISO
Q86T29	ZN605
Q86TG7	PEG10
Q86TJ2	TAD2B
Q86TJ5	ZN554
Q86TM3	DDX53
Q86U06	RBM23
Q86U38	NOP9
Q86U42	PABP2
Q86U44	MTA70
Q86U70	LDB1
Q86UD4	ZN329
Q86UQ0	ZN589
Q86UZ6	ZBT46
Q86V71	ZN429
Q86V81	THOC4
Q86VE0	MYPOP
Q86VK4	ZN410
Q86VZ6	JAZF1
Q86W11	ZSC30
Q86W42	THOC6
Q86W54	SPA24
Q86WP2	GPBP1
Q86WV5	TEN1L
Q86X55	CARM1
Q86X95	CIR1
Q86XF7	ZN575
Q86XN6	ZN761
Q86XN8	MEX3D
Q86XU0	ZN677
Q86Y25	Z354C
Q86YD7	F90A1
Q86YE8	ZN573
Q86YH2	Z280B
Q86YP4	P66A
Q8IU60	DCP2
Q8IU89	CERS3
Q8IUE0	TF2LY
Q8IUE1	TF2LX
Q8IUE6	H2A2B
Q8IUH3	RBM45
Q8IUR6	CRERF
Q8IUX4	ABC3F
Q8IV48	ERI1
Q8IVC4	ZN584
Q8IVH2	FOXP4
Q8IVI9	NOSTN
Q8IVP9	ZN547
Q8IVW6	ARI3B
Q8IW36	ZN695
Q8IWZ8	SUGP1
Q8IX06	GOR
Q8IX15	HOMEZ
Q8IXM2	BAP18
Q8IXT2	DMRTD
Q8IXZ3	SP8
Q8IY51	TIGD4
Q8IY67	RAVR1
Q8IYA7	MKX
Q8IYB9	ZN595
Q8IYI8	ZN440
Q8IYM9	TRI22
Q8IYN0	ZN100
Q8IYX0	ZN679
Q8IYX4	DND1
Q8IZ20	ZN683
Q8IZ26	ZNF34
Q8IZ40	RCOR2
Q8IZ69	TRM2A
Q8IZ73	RUSD2
Q8IZA3	H1FOO
Q8IZC7	ZN101
Q8IZM8	ZN654
Q8IZP6	R113B
Q8IZU3	SYCP3
Q8N0Y2	ZN444
Q8N0Z2	ABRA
Q8N0Z8	PUSL1
Q8N100	ATOH7
Q8N108	MIER1
Q8N141	ZFP82
Q8N143	BCL6B
Q8N184	ZN567
Q8N187	AL2S8
Q8N196	SIX5
Q8N1G4	LRC47
Q8N1H7	S6OS1
Q8N1L9	BATF2
Q8N1W2	ZN710
Q8N228	SCML4
Q8N257	H2B3B
Q8N2G6	ZCH24
Q8N2I2	ZN619
Q8N2R0	OSR2
Q8N2W9	PIAS4
Q8N2Z9	CENPS
Q8N302	AGGF1
Q8N344	MIER2
Q8N3J2	METL4
Q8N3J9	ZN664
Q8N3X6	LCORL
Q8N3Z6	ZCHC7
Q8N446	ZN843
Q8N488	RYBP
Q8N554	ZN276
Q8N567	ZCHC9
Q8N587	ZN561
Q8N5A5	ZGPAT
Q8N5B7	CERS5
Q8N5F7	NKAP
Q8N5J4	SPIC
Q8N5L8	RP25L
Q8N5P1	ZC3H8
Q8N5X7	IF4E3
Q8N5Y2	MS3L1
Q8N680	ZBTB2
Q8N684	CPSF7
Q8N693	ESX1
Q8N6W0	CELF5
Q8N720	ZN655
Q8N726	CD2A2
Q8N782	ZN525
Q8N7G0	PO5F2
Q8N7K0	ZN433
Q8N7M2	ZN283
Q8N7Q3	ZN676
Q8N7R0	NANG2
Q8N7U7	TPRX1
Q8N823	ZN611
Q8N859	ZN713
Q8N883	ZN614
Q8N895	ZN366
Q8N8A6	DDX51
Q8N8B7	TEANC
Q8N8C0	ZN781
Q8N8E2	ZN513
Q8N8J6	ZN615
Q8N8L2	ZN491
Q8N8U3	ZCHC5
Q8N8Y5	ZFP41
Q8N8Z8	ZN441
Q8N954	CCD75
Q8N972	ZN709
Q8N988	ZN557
Q8N9F8	ZN454
Q8N9K5	ZN565
Q8N9L1	ZIC4
Q8N9N2	ASCC1
Q8N9N5	BANP
Q8N9N8	EIF1A
Q8N9Q2	SR1IP
Q8N9W6	BOLL
Q8N9Z0	ZN610
Q8NA19	LMBL4
Q8NA31	CCD79
Q8NA42	ZN383
Q8NA58	PNDC1
Q8NA92	THAP8
Q8NAF0	ZN579
Q8NAM6	ZSCA4
Q8NAP8	ZBT8B
Q8NB12	SMYD1
Q8NB15	ZN511
Q8NB42	ZN527
Q8NBB4	ZSCA1
Q8NBF1	GLIS1
Q8NC26	ZN114
Q8NC51	PAIRB
Q8NCA9	ZN784
Q8NCD3	HJURP
Q8NCE0	SEN2
Q8NCK3	ZN485
Q8NCN2	ZBT34
Q8NCP5	ZBT44
Q8NCV1	ADAD2
Q8ND82	Z280C
Q8NDF8	PAPD5
Q8NDP4	ZN439
Q8NDQ6	ZN540
Q8NDT4	ZN663
Q8NDW4	ZN248
Q8NDX6	ZN740
Q8NDY6	BHE23
Q8NE35	CPEB3
Q8NE65	ZN738
Q8NEK5	ZN548
Q8NEM1	ZN680
Q8NEP9	ZN555
Q8NET5	NFAM1
Q8NF99	ZN397
Q8NFT6	DBF4B
Q8NFW5	DMBX1
Q8NG50	RDM1
Q8NG57	ELOA3
Q8NHP7	EXD1
Q8NHQ9	DDX55
Q8NHV9	RHXF1
Q8NHW3	MAFA
Q8NI51	CTCFL
Q8TA86	RP9
Q8TA94	ZN563
Q8TAA1	RNS11
Q8TAF7	ZN461
Q8TAK5	GABP2
Q8TAK6	OLIG1
Q8TAQ5	ZN420
Q8TAS1	UHMK1
Q8TAT5	NEIL3
Q8TAU0	NKX23
Q8TAU3	ZN417
Q8TAW3	ZN671
Q8TAX0	OSR1
Q8TB69	ZN519
Q8TBB0	THAP6
Q8TBC5	ZSC18
Q8TBF4	ZCRB1
Q8TBJ5	FEZF2
Q8TBK6	ZCH10
Q8TBY0	RBM46
Q8TBZ5	ZN502
Q8TBZ8	ZN564
Q8TC21	ZN596
Q8TC92	ENOX1
Q8TCP9	F200A
Q8TD17	ZN398
Q8TD23	ZN675
Q8TD47	RS4Y2
Q8TD94	KLF14
Q8TDD2	SP7
Q8TDE3	RNAS8
Q8TE12	LMX1A
Q8TE85	GRHL3
Q8TE96	DQX1
Q8TEA1	NSUN6
Q8TEY5	CR3L4
Q8TF32	ZN431
Q8TF39	ZN483
Q8TF45	ZN418
Q8TF47	ZFP90
Q8TF50	ZN526
Q8TF68	ZN384
Q8WTP8	AEN
Q8WTV1	THAP3
Q8WTX9	ZDHC1
Q8WTZ3	YS049
Q8WU68	U2AF4
Q8WU90	ZC3HF
Q8WUA2	PPIL4
Q8WUU4	ZN296
Q8WUU5	GATD1
Q8WUY8	NAT14
Q8WV37	ZN480
Q8WVD5	RN141
Q8WVE0	N6MT2
Q8WVJ9	TWST2
Q8WVK2	SNR27
Q8WVM0	TFB1M
Q8WVV9	HNRLL
Q8WW32	HMGB4
Q8WW36	ZCH13
Q8WWB7	NCUG1
Q8WWH5	TRUB1
Q8WWS8	STAT5B
Q8WWY3	PRP31
Q8WXA9	SREK1
Q8WXF0	SRS12
Q8WXF1	PSPC1
Q8WXF8	DEDD2
Q8WXI9	P66B
Q8WXT5	FX4L4
Q8WY41	NANO1
Q8WY91	THAP4
Q8WYA1	BMAL2
Q8WYK2	JDP2
Q8WYN3	CSRN3
Q92466	DDB2
Q92481	AP2B
Q92499	DDX1
Q92522	H1X
Q92541	RTF1
Q92570	NR4A3
Q92615	LAR4B
Q92664	TF3A
Q92670	ZN75C
Q92698	RAD54
Q92731	ESR2
Q92753	RORB
Q92754	AP2C
Q92759	TF2H4
Q92769	HDAC2
Q92784	DPF3
Q92785	REQU
Q92786	PROX1
Q92804	RBP56
Q92826	HXB13
Q92841	DDX17
Q92858	ATOH1
Q92874	DNSL2
Q92879	CELF1
Q92886	NGN1
Q92901	RL3L
Q92904	DAZL
Q92908	GATA6
Q92917	GPKOW
Q92945	FUBP2
Q92949	FOXJ1
Q92966	SNPC3
Q92979	NEP1
Q92985	IRF7
Q92988	DLX4
Q93062	RBPMS
Q93077	H2A1C
Q93079	H2B1H
Q93091	RNAS6
Q969F1	TF3C6
Q969G2	LHX4
Q969G3	SMCE1
Q969H0	FBXW7
Q969J2	ZKSC4
Q969L4	LSM10
Q969P6	TOP1M
Q969S2	NEIL2
Q969S3	ZN622
Q969W8	ZN566
Q96A08	H2B1A
Q96A47	ISL2
Q96A72	MGN2
Q96AE4	FUBP1
Q96AH0	SOSB2
Q96AP0	ACD
Q96AY2	EME1
Q96AZ6	ISG20
Q96B01	R51A1
Q96B26	EXOS8
Q96B42	TMM18
Q96B70	LENG9
Q96BA8	CR3L1
Q96BD5	PF21A
Q96BK5	PINX1
Q96BR1	SGK3
Q96BR6	ZN669
Q96BR9	ZBT8A
Q96BT3	CENPT
Q96BT7	ALKB8
Q96BV0	ZN775
Q96C00	ZBTB9
Q96C10	DHX58
Q96C28	ZN707
Q96C55	ZN524
Q96CK0	ZN653
Q96CM3	RUSD4
Q96CS4	ZN689
Q96CX3	ZN501
Q96D70	R3HD4
Q96DE0	NUD16
Q96DH6	MSI2H
Q96DU9	PABP5
Q96E14	RMI2
Q96E29	MTER1
Q96E39	RMXL1
Q96EG3	ZN837
Q96EK4	THA11
Q96EP5	DAZP1
Q96EY7	PTCD3
Q96F45	ZN503
Q96F86	EDC3
Q96FI4	NEIL1
Q96FV9	THOC1
Q96G23	CERS2
Q96G46	DUS3L
Q96GC6	ZN274
Q96GD3	SCMH1
Q96GE5	ZN799
Q96GM8	TOE1
Q96H35	RBM18
Q96H40	ZN486
Q96H86	ZN764
Q96HQ0	ZN419
Q96HR8	NAF1
Q96HZ4	HES6
Q96I24	FUBP3
Q96I25	SPF45
Q96I27	ZN625
Q96I59	SYNM
Q96I76	GPTC3
Q96IQ9	ZN414
Q96IS3	RAX2
Q96IT1	ZN496
Q96IU2	ZBED3
Q96IZ5	RBM41
Q96J01	THOC3
Q96J87	CELF6
Q96JB3	HIC2
Q96JC4	ZN479
Q96JL9	ZN333
Q96JN0	LCOR
Q96JP5	ZFP91
Q96JY0	MAEL
[truncated: 641 more rows]

## Sheet: Table.S8
Table.S8 List of E3 ubiqutin ligases in H.sapiens from UbiBroswer2.0
A0A024QZW5
A0A024R1F5
A0A024R1H4
A0A024R1V0
A0A024R1V7
A0A024R1V8
A0A024R1W0
A0A024R1Y0
A0A024R1Y1
A0A024R1Z8
A0A024R206
A0A024R281
A0A024R2A4
A0A024R2I7
A0A024R5B1
A0A024R5I2
A0A024R5S9
A0A024R6N1
A0A024R711
A0A024R8H5
A0A024R8I2
A0A024R904
A0A024RB33
A0A024RB96
A0A024RBI2
A0A024RBV4
A0A024RCQ4
A0A024RCR9
A0A075B797
A0A087WT96
A0A087WTJ9
A0A087WTK2
A0A087WTM5
A0A087WU39
A0A087WUB0
A0A087WUN4
A0A087WVI2
A0A087WVI6
A0A087WVU6
A0A087WX46
A0A087WXE0
A0A087WY32
A0A087X085
A0A087X0C0
A0A087X0W6
A0A087X146
A0A087X1E2
A0A087X1S3
A0A087X255
A0A096LNN8
A0A096LNT1
A0A096LNV3
A0A096LP02
A0A096LPF9
A0A096P6K8
A0A0A0MQT4
A0A0A0MRZ1
A0A0A0MSC7
A0A0A0MSF0
A0A0A0MSM7
A0A0A0MSQ3
A0A0A0MSW0
A0A0A0MTC1
A0A0A0MTR7
A0A0A8K986
A0A0A8KB70
A0A0A8KB75
A0A0A8KB88
A0A0A8KBA1
A0A0B4J1R3
A0A0B4J206
A0A0B4J209
A0A0B4J293
A0A0C4DFR5
A0A0C4DFT8
A0A0C4DGD6
A0A0C4DGE2
A0A0C4DGI8
A0A0C4DGM0
A0A0D9SEJ2
A0A0D9SES7
A0A0D9SF19
A0A0D9SF91
A0A0D9SFH3
A0A0D9SFM0
A0A0D9SFU3
A0A0D9SG54
A0A0D9SG63
A0A0D9SG77
A0A0F6QNT9
A0A0G2JLL7
A0A0G2JLM1
A0A0G2JNS9
A0A0G2JPI4
A0A0G2JPS8
A0A0G2JQQ5
A0A0J9YVP0
A0A0J9YVV1
A0A0J9YXJ6
A0A0J9YXQ8
A0A0M3HER3
A0A0S2Z446
A0A0S2Z447
A0A0S2Z4Z2
A0A0S2Z537
A0A0U1RQX8
A0A0U1RR39
A0A0U1RRJ5
A0A0U1ZBR1
A0A0U1ZBT6
A0A0U1ZE08
A0A0U1ZF21
A0A0U1ZF71
A0A0U1ZFF6
A0A0U1ZI18
A0A0U1ZID9
A0A0U1ZJB3
A0A140TA09
A0A140TA85
A0A140VK64
A0A1B0GTB3
A0A1B0GVL3
A0A1B0GW38
A0A1B0GXC7
A0A1B0GXJ6
A0A1B1H4K9
A0A1D5RMQ3
A0A1U9X8F1
A0A1U9X8F2
A0A1W2PNZ8
A0A1W2PR79
A0A1W5XGD7
A0A1W5XGE1
A0A1W5XGE7
A0A1X7SBW3
A0A1Y8EH36
A0A221SLY6
A0A222UBQ8
A0A2R8Y500
A0A2R8Y580
A0A2R8Y582
A0A2R8Y5E1
A0A2R8Y5K0
A0A2R8Y647
A0A2R8Y7I2
A0A2R8Y875
A0A2R8Y880
A0A2R8Y8D8
A0A2R8YCF6
A0A2R8YD00
A0A2R8YDW4
A0A2R8YE75
A0A2R8YFD4
A0A2R8YFP1
A0A2U3TZI0
A0A346B4X6
A0A386IN41
A0A386IN52
A0A386IN53
A0A386IN60
A0A386INJ5
A0A386INP3
A0A386INP8
A0A386INQ5
A0A386IPB0
A0A386IPK6
A0A386IPL0
A0A386IPW2
A0A386IPW4
A0A386IPY7
A0A386IQ64
A0A386IQ66
A0A3B3IRN4
A0A3B3IRP6
A0A3B3IRU9
A0A3B3ISD8
A0A3B3ISH7
A0A3B3ISQ9
A0A3B3IUC1
A0A494C150
A0A494C1G4
A0A4P8DLA0
A0A590UIY0
A0A590UJ55
A0A590UJQ1
A0A590UJW8
A0A590UK44
A0A649U8H0
A0A669KBE3
A0A6F7R719
A0A6F7R8J6
A0A6G8IU30
A0A6G8IU58
A0A6I8PII0
A0A6I8PRS9
A0A6Q8PEU7
A0A6Q8PF55
A0A6Q8PF94
A0A6Q8PFI6
A0A6Q8PFI7
A0A6Q8PFL1
A0A6Q8PFL5
A0A6Q8PFT9
A0A6Q8PFW1
A0A6Q8PG02
A0A6Q8PG18
A0A6Q8PG51
A0A6Q8PG81
A0A6Q8PG90
A0A6Q8PGA5
A0A6Q8PGB2
A0A6Q8PGE7
A0A6Q8PGF7
A0A6Q8PGG9
A0A6Q8PGH9
A0A6Q8PGL4
A0A6Q8PGP5
A0A6Q8PGT8
A0A6Q8PGW1
A0A6Q8PGZ2
A0A6Q8PH70
A0A6Q8PHE5
A0A6Q8PHE7
A0A6Q8PHH6
A0A6Q8PHI2
A0A6Q8PHJ5
A0A6Q8PHK0
A0A7G8KP80
A0A7I2V2Q0
A0A7I2V2S4
A0A7I2V388
A0A7I2V422
A0A7I2V4D6
A0A7I2V4L9
A0A7I2V5D2
A0A7I2V6H1
A0A7I2YQ72
A0A7I2YQI0
A0A7P0T811
A0A7P0T839
A0A7P0T896
A0A7P0T8P6
A0A7P0T8T0
A0A7P0T9A5
A0A7P0TAH4
A0A7P0TAP8
A0A7P0Z4H4
A0A7P0Z4H7
A0A7P0Z4K4
A0A804HIL7
A0A804HJA0
A0A804HJX8
A0A8C8N694
A0A8C8USR6
A0PJJ6
A1A4G1
A1IGZ9
A2AAZ2
A2AAZ3
A2AAZ4
A2AAZ5
A2AAZ6
A2BEK1
A3KCU8
A6NHG8
A6PVI4
A7UKX8
A8K5A0
A8K6K1
A8K901
A8K9T2
A8K9T5
A8MT23
A8WFP2
A9X3T6
A9X3T9
A9X3U0
ACK1
ADRM1
AGO1
AGO2
AGO3
AGO4
AICDA
AKIB1
AMER1
AMFR
AMRA1
ANC2
ANKR9
ANM1
APBB1
APBP2
APC11
AREL1
ARI1
ARI2
ARMC8
ARRB1
ARRB2
ASB1
ASB10
ASB11
ASB12
ASB13
ASB14
ASB15
ASB16
ASB17
ASB18
ASB2
ASB3
ASB4
ASB5
ASB6
ASB7
ASB8
ASB9
ATX3
AURKA
AXIN1
AXIN2
B1AKC3
B1AKU2
B1AKU3
B1AL33
B2R9P2
B2RDU2
B3KM62
B3KML2
B3KMT2
B3KN55
B3KQV1
B3KQY7
B3KR18
B3KSG5
B3KSS7
B3KSZ2
B3KU34
B3KV18
B3KVR2
B3KWT6
B3KX82
B3KXG6
B4DDK4
B4DEN2
B4DES0
B4DFU2
B4DHJ9
B4DIN7
B4DIQ2
B4DJS6
B4DLI4
B4DLW5
B4DLX8
B4DMD6
B4DML2
B4DMM1
B4DN85
B4DPF6
B4DQT1
B4DUB2
B4DUN3
B4DUQ8
B4DVB5
B4DVK6
B4DVN3
B4DYL2
B4DYP3
B4DYV5
B4DZF4
B4E215
B4E313
B4E353
B4E3D8
B5BU17
B5MBX1
B5MC31
B5MCZ6
B7Z229
B7Z2P9
B7Z3J5
B7Z6K0
B7Z6V9
B7Z739
B7ZAG0
B7ZAG1
B8K284
B9EK57
BACD1
BACD2
BACD3
BAG6
BAP1
BARD1
BCL10
BIRC2
BIRC3
BIRC5
BIRC6
BIRC7
BMI1
BOK
BRAP
BRCA1
BRE1A
BRE1B
BRMS1
BST2
BTBD1
BTBD6
C9IY57
C9IY58
C9IYX1
C9IZ03
C9IZ30
C9IZG7
C9IZP5
C9J031
C9J060
C9J0A5
C9J0Q4
C9J159
C9J1C6
C9J266
C9J2P9
C9J391
C9J3I2
C9J494
C9J512
C9J5S2
C9J6Z1
C9J702
C9J7B4
C9J858
C9J8E7
C9J929
C9J9D7
C9J9M8
C9JAJ3
C9JAU2
C9JBC5
C9JCL4
C9JCY0
C9JDF0
C9JE27
C9JEH4
C9JF39
C9JFL2
C9JHL2
C9JI91
C9JI97
C9JII1
C9JIU5
C9JIV3
C9JKA7
C9JLD7
C9JLH4
C9JLJ5
C9JLU8
C9JN91
C9JPN7
C9JRB3
C9JRX4
C9JS11
C9JS59
C9JSW5
C9JSX9
C9JU37
C9JU85
C9JVC8
C9JVS8
C9JWC5
C9JWE6
C9JWJ4
C9JXC9
C9JY61
C9JYI0
C9JYX8
C9JYY4
C9JZ71
C9JZA9
C9K048
C9K074
CABIN
CASC3
CATAC
CBL
CBLB
CBLC
CBLL2
CCD50
CCND1
CCNF
CDC23
CDC6
CDC73
CDN1A
CEP68
CHFR
CHIP
CHK2
CIKS
CIP1
CISH
CJ090
CLUS
CNOT4
COP1
CP131
CPEB3
CR3L1
CR3L2
CTR9
CUL1
CUL2
CUL3
CUL4A
CUL4B
CUL5
CUL7
CUL9
CXCR4
CYBP
CYH1
D0EKL1
D3DSY7
D3DT93
D3DU79
D3DVP1
D3DVP3
D3DVP6
D3JZW5
D3K2X1
D6R988
D6R996
D6R9E0
D6R9E9
D6R9Q6
D6RA38
D6RA68
D6RA71
D6RAD8
D6RAH9
D6RAL3
D6RAS4
D6RAU9
D6RB76
D6RBK4
D6RBN4
D6RBQ7
D6RBU3
D6RBZ1
D6RCL5
D6RCT4
D6RD22
D6RD24
D6RDI1
D6RDK2
D6RDU6
D6RDW4
D6RE08
D6RE80
D6RE88
D6RE96
D6RED3
D6REK2
D6REN1
D6REW7
D6RFJ2
D6RFK9
D6RGC4
D6RHX5
D6RHY5
D6RHY7
D6RHY9
D6RIB6
D6RID6
D6RJ08
D6RJF5
DAXX
DCA10
DCA11
DCA12
DCA13
DCA15
DCA16
DCA17
DCAF1
DCAF4
DCAF5
DCAF6
DCAF7
DCAF8
DCST1
DDA1
DDB1
DDB2
DDIT4
DDX58
DERL1
DET1
DISC1
DNM1L
DTL
DTX1
DTX2
DTX3
DTX3L
DTX4
DZIP3
E2QRG9
E3W983
E4F1
E5KBQ3
E5RFK7
E5RFX0
E5RFY6
E5RGB3
E5RH85
E5RHE2
E5RHI1
E5RI62
E5RI87
E5RJH6
E5RJQ0
E5RJR5
E5RJW6
E7EMW5
E7EMW7
E7EN91
E7ENB6
E7EP22
E7EPE2
E7EQ63
E7EQV8
E7ERR3
E7ESC7
E7ET84
E7ET89
E7ETB2
E7ETV1
E7EVC4
E7EW89
E9PBG3
E9PCJ7
E9PDK2
E9PI44
E9PI91
E9PJB5
E9PJJ9
E9PJX3
E9PK19
E9PMA1
E9PMW8
E9PN88
E9PNG8
E9PP55
E9PP83
E9PQX6
E9PR29
E9PR85
EGFR
EGR2
ELOB
ELOC
Entry name
EPM2A
EPS8
ERBB4
ERCC8
F5GWH4
F5GWH7
F5GX24
F5GY56
F5GZB0
F5GZC3
F5H1M7
F5H2I0
F5H375
F5H4Q8
F5H5P5
F5H5T5
F5H6D6
F5H6G4
F5H6W4
F5H829
F6UXB6
F8VNZ6
F8VSB6
F8VSE5
F8VSP7
F8VU57
F8VUZ4
F8VV96
F8VVY2
F8VWT9
F8VY49
F8W0F5
F8W6D1
F8W9P3
F8WAS8
F8WAZ7
F8WB91
F8WBJ4
F8WBU5
F8WC56
F8WCC6
F8WCD0
F8WCS4
F8WD60
F8WDH8
F8WDI8
F8WE49
F8WEB7
F8WEM5
F8WEW6
F8WEX6
F8WEY8
F8WFA6
FANCL
FBH1
FBW1A
FBW1B
FBX11
FBX2
FBX30
FBX32
FBX33
FBX38
FBX4
FBX40
FBX5
FBX6
FBX7
FBX9
FBXL2
FBXL3
FBXL7
FBXW5
FBXW7
FBXW8
FEM1A
FEM1B
FEM1C
FLT3
FXL14
FXL15
FXL17
FXL21
FXL22
FZD5
FZR1
G1UI34
G2E3
G3V1Q5
G3V245
G3V253
G3V2B5
G3V2G3
G3V336
G3V3B6
G3V483
G3V4D1
G3V504
G3V506
G3V566
G3V5B6
G3V5E6
G3V5F1
G3V5P7
G3V5Q4
G3V5S3
G3XA89
G3XAA4
G5E9G6
G8I0D8
GAN
GBRAP
GID4
GID8
GLMN
GMCL2
GNL3L
GO45
GOLI
H0Y339
H0Y340
H0Y359
H0Y3K2
H0Y612
H0Y659
H0Y6K7
H0Y735
H0Y7B1
H0Y8G9
H0Y8H4
H0Y9K6
H0Y9L1
H0Y9T3
H0Y9U0
H0YA37
H0YA90
H0YAD6
H0YAI5
H0YAU8
H0YAV7
H0YB95
H0YBA4
H0YBB4
H0YBF3
H0YBH3
H0YBI0
H0YBS9
H0YC01
H0YC48
H0YCR6
H0YDP8
H0YEM6
H0YEQ1
H0YEZ8
H0YF49
H0YGZ5
H0YH90
H0YHF9
H0YI49
H0YJ67
H0YJ69
H0YJ70
H0YJ72
H0YJA0
H0YJB2
H0YJD4
H0YJM2
H0YJV8
H0YJY4
H0YK45
H0YK56
H0YK60
H0YKB8
H0YKI4
H0YKK5
H0YKS2
H0YKW7
H0YL07
H0YL66
H0YL74
H0YLG2
H0YLK9
H0YM13
H0YM57
H0YMG4
H0YMG8
H0YMH0
H0YMK6
H0YMN0
H0YNB1
H0YNC1
H0YNF4
H0YNJ0
H0YNK5
H0YNT1
H3BM17
H3BN81
H3BNQ6
H3BP71
H3BPF3
H3BPG6
H3BPJ8
H3BPL3
H3BQ58
H3BQ99
H3BQF8
H3BQM3
H3BQQ2
H3BR17
H3BR73
H3BR87
H3BRB6
H3BRG9
H3BRK9
H3BRX8
H3BS20
H3BS50
H3BS79
H3BS86
H3BSK3
H3BSK4
H3BSK8
H3BSL0
H3BTX7
H3BU09
H3BUC4
H3BUF0
H3BUL6
H3BUN0
H3BUP4
H3BUQ1
H3BUS0
H3BUZ4
H3BV05
H7BYG8
H7BYJ1
H7BZ57
H7BZD3
H7BZD8
H7BZU7
H7C097
H7C0A5
H7C0P2
H7C0Q6
H7C0Y1
H7C1L9
H7C1M0
H7C219
H7C262
H7C2K0
H7C2W2
H7C2Y1
H7C376
H7C3B8
H7C3H8
H7C3I2
H7C3Q2
H7C3U1
H7C3U4
H7C426
H7C481
H7C4G7
H7C4H5
H7C4I8
H7C4L7
H7C566
H7C588
H7C5Q6
HACE1
HAKAI
HBP1
HDAC6
HECD1
HECD2
HECD3
HECD4
HECW1
HECW2
HERC1
HERC2
HERC3
HERC4
HERC5
HERC6
HIF1A
HINT1
HLTF
HM13
HOIL1
HS90A
HSP7C
HUWE1
I2BP1
I2BPL
I3L0V7
I3L1I3
I3L1K4
I3L284
I3L299
I3L2T2
I3L2Y3
I3L332
I3L3H9
I3L3Y2
I3L4I5
I6SST1
I6SST5
I6SST9
I6T4L2
I6TMT6
I6TMU1
I6TVS5
I6TZT0
I6TZT4
I6TZT8
IF4E2
IKBA
IKKE
INAR1
INAVA
IOD2
IREB2
IRF9
ISG15
ITCH
J3KMY4
J3KN53
J3KNI5
J3KNZ3
J3KPF0
J3KQG0
J3KS72
J3KSI3
J3KSU7
J3KT32
J3KT90
J3KTB9
J3KTK3
J3KTN9
J3QLE0
J3QLG1
J3QLJ2
J3QLQ3
J3QQW8
J3QR17
J3QR95
J3QRH7
J3QRK3
J3QRY2
J3QS68
J3QSA0
J3QSF6
J3QSH5
J3QST1
JADE2
K4DI94
K7EIS4
K7EIY6
K7EJ18
K7EJ63
K7EKL1
K7ELT0
K7EMG3
K7EN24
K7EN51
K7ENS6
K7EPI8
K7EPW5
K7EPZ9
K7EQ30
K7EQ96
K7EQC5
K7EQF1
K7ER23
K7ERN1
KCC1A
KCD11
KCD21
KCMF1
KCTD6
KCTD9
KEAP1
KLD10
KLDC1
KLDC2
KLDC3
KLF4
KLH10
KLH11
KLH13
KLH15
KLH17
KLH18
KLH20
KLH21
KLH36
KLH42
KLHL2
KLHL3
KLHL9
LAPM5
LEO1
LIN41
LLR1
LMBRL
LNX1
LRC41
LRSM1
LRWD1
LTN1
LZTR1
M0QX85
M0QXU4
M0R0S4
M0R138
M0R1K2
M0R1P2
M0R3B2
MAEA
MAGA2
MAGC2
MARH1
MARH2
MARH3
MARH4
MARH5
MARH6
MARH7
MARH8
MARH9
MARHA
MARHB
MC4R
MDM2
MED8
MERL
MEX3C
MFN1
MFN2
MGRN1
MIB1
MIB2
MKLN1
MKRN1
MKRN2
MKRN3
MKRN4
MSHR
MSL2
MSRB1
MUL1
MYCB2
MYLIP
N4BP1
NED4L
NEDD4
NEDD8
NEMF
NEMO
NEU1B
NEUL1
NEUL2
NEUL3
NEUL4
NFIP1
NFIP2
NHLC1
NLK
NOSIP
NOTC2
NPTXR
NSE1
ODB2
OTUB1
P53
P63
PA2G4
PAF1
PCBP2
PCM1
PELI1
PELI2
PELI3
PIAS1
PIAS2
PIAS4
PIN1
PINK1
PJA1
PJA2
PKN1
PML
PP1RB
PPIL2
PRAM6
PRAM9
PRAME
PRGC1
PRKN
PRP19
PSA3
PSMD1
PZRN3
Q05DC0
Q4FEB2
Q4FEB4
Q4G0X5
Q53ES4
Q53FW4
Q53H10
Q53T26
Q546E6
Q5JSK4
Q5JT88
Q5JVY0
Q5SRK2
Q5TBN9
Q5TDE7
Q5TDE8
Q5W7F7
Q5YLB2
Q68CY2
Q68DC1
Q6IA19
Q6NSB6
Q6NVY0
Q6P2H0
Q6T5J5
Q6ZN99
Q6ZUK8
Q75MM6
Q8TE46
Q8TE47
Q8TEH6
Q96DS5
Q9BUI6
Q9BYY2
Q9H2G0
Q9H4C2
Q9H4C3
Q9H4C4
Q9H4C5
Q9UBN9
R113A
R144A
R144B
R4GMV1
R4GN03
R4GN66
R4GNB9
R4GNC3
R4GNG2
RAD18
RAG1
RAGP1
RANB9
RB40C
RBBP6
RBP10
RBX1
RBX2
RC3H1
RC3H2
RFA2
RFFL
RFWD3
RING1
RING2
RIPK1
RIR2
RL40
RMD5A
RMD5B
RN103
RN111
RN112
RN114
RN115
RN123
RN125
RN126
RN128
RN133
RN135
RN138
RN139
RN145
RN146
RN149
RN152
RN157
RN165
RN166
RN167
RN168
RN169
RN170
RN180
RN181
RN182
RN183
RN185
RN186
RN187
RN19A
RN19B
RN213
RN216
RN217
RN220
RNF11
RNF12
RNF13
RNF14
RNF25
RNF26
RNF31
RNF34
RNF37
RNF38
RNF4
RNF41
RNF43
RNF5
RNF6
RNF8
RNFT1
RO52
RPB1
RRAGA
RS27A
RTF1
S4R306
S4R3H8
S4R3T2
S4X465
SAMH1
SAS6
SCAM3
SH3R1
SH3R2
SH3R3
SHPRH
SIAH1
SIAH2
SIR7
SKP1
SKP2
SMAD4
SMAD5
SMAD6
SMAD7
SMUF1
SMUF2
SNX9
SOCS1
SOCS2
SOCS3
SOCS4
SOCS5
SOCS6
SOCS7
SPART
SPOP
SPOPL
SPSB1
SPSB2
SPSB3
SPSB4
SQSTM
STAT1
STAT2
STYX
SUMO1
SUMO2
SYVN1
TARA
TERA
TF65
TFE2
TGFI1
THOC1
TIF1A
TIF1B
TM129
TNAP3
TNIP1
TNR14
TOPRS
TP4AP
TPOR
TRAF1
TRAF2
TRAF3
TRAF4
TRAF6
TRAF7
TRAIP
TRI10
TRI11
TRI13
TRI16
TRI17
TRI18
TRI22
TRI23
TRI25
TRI26
TRI27
TRI31
TRI32
TRI33
TRI35
TRI36
TRI37
TRI38
TRI39
TRI40
TRI41
TRI44
TRI47
TRI48
TRI50
TRI52
TRI56
TRI58
TRI62
TRI63
TRI68
TRI69
TRI73
TRI74
TRIB1
TRIB2
TRIM1
TRIM2
TRIM4
TRIM5
TRIM6
TRIM7
TRIM8
TRIM9
TRIML
TRIMM
TRIPC
TS101
TSC2
TTC3
U3KPU9
U3KPZ6
U3KQF4
UB2D1
UB2D2
UB2D3
UB2E1
UB2E2
UB2E3
UB2G1
UB2J1
UB2J2
UB2L3
UB2L6
UB2Q1
UB2Q2
UB2R1
UBAC1
UBAC2
UBB
UBC
UBC9
UBE2A
UBE2B
UBE2C
UBE2H
UBE2K
UBE2N
UBE2O
UBE2S
UBE2T
UBE2U
UBE2W
UBE3A
UBE3B
UBE3C
UBE3D
UBE4A
UBE4B
UBP36
UBP7
UBR1
UBR2
UBR3
UBR4
UBR5
UBR7
UBXN1
UHRF1
UHRF2
ULA1
UNKL
USP9X
USP9Y
V9GYH3
V9GYT9
V9GYY4
VATL
VCY2
VHL
WASH1
WDR26
WDR61
WDTC1
WFS1
WSB1
WWP1
WWP2
X6R824
X6R960
X6R9U5
X6RBV8
X6RE05
X6RFN3
X6RH27
X6RLA8
XIAP
XRCC5
YPEL5
ZAP70
ZBT16
ZFP91
ZN363
ZN598
ZNRF1
ZNRF2
ZNRF3
ZNRF4
ZSWM2
ZSWM8

## Sheet: Table.S9
Table.S9 E3 ubiquitin ligase CNOT4 targeting proteins predicted by UbiBroswer 2.0
SwissProt ID (E3)	Gene Symbol (E3)	SwissProt ID (Substrate)	Gene Symbol(Substrate)	Domain_LikelihoodRatio	Go_LikelihoodRatio	Network_LikelihoodRatio	Motif_LikelihoodRatio	Confidence Score	Species
O95628	CNOT4	P04637	TP53	1	5.85	3.83	9.23	0.91	H.sapiens
O95628	CNOT4	P46531	NOTCH1	1	2.78	3.83	9.23	0.88	H.sapiens
O95628	CNOT4	P08575	PTPRC	1	2.76	3.83	9.23	0.88	H.sapiens
O95628	CNOT4	Q00987	MDM2	1	5.94	3.83	3.35	0.868	H.sapiens
O95628	CNOT4	P43405	SYK	1	1.99	3.83	9.23	0.864	H.sapiens
O95628	CNOT4	P10721	KIT	1	1.99	3.83	9.23	0.864	H.sapiens
O95628	CNOT4	P09619	PDGFRB	1	1.99	3.83	9.23	0.864	H.sapiens
O95628	CNOT4	P07948	LYN	1	1.99	3.83	9.23	0.864	H.sapiens
O95628	CNOT4	Q8WU20	FRS2	1	1.99	3.83	9.23	0.864	H.sapiens
O95628	CNOT4	P06241	FYN	1	1.99	3.83	9.23	0.864	H.sapiens
O95628	CNOT4	P06213	INSR	1	1.99	3.83	9.23	0.864	H.sapiens
O95628	CNOT4	Q13485	SMAD4	1	1.99	3.83	9.23	0.864	H.sapiens
O95628	CNOT4	P00533	EGFR	1	1.99	3.83	9.23	0.864	H.sapiens
O95628	CNOT4	O15350	TP73	1	1.99	3.83	9.23	0.864	H.sapiens
O95628	CNOT4	P51692	STAT5B	1	1.99	3.83	9.23	0.864	H.sapiens
O95628	CNOT4	Q12884	FAP	1	5.85	1	9.23	0.85	H.sapiens
O95628	CNOT4	O94761	RECQL4	1	5.85	1	9.23	0.85	H.sapiens
O95628	CNOT4	Q8IWY9	CDAN1	1	5.85	1	9.23	0.85	H.sapiens
O95628	CNOT4	Q15545	TAF7	1	5.85	1	9.23	0.85	H.sapiens
O95628	CNOT4	Q00839	HNRNPU	1	1.48	3.83	9.23	0.848	H.sapiens
O95628	CNOT4	Q9Y4K3	TRAF6	1	1.48	3.83	9.23	0.848	H.sapiens
O95628	CNOT4	P19174	PLCG1	1	1.48	3.83	9.23	0.848	H.sapiens
O95628	CNOT4	Q9H2X6	HIPK2	1	2.78	3.83	4.09	0.837	H.sapiens
O95628	CNOT4	Q15398	DLGAP5	1	1.99	3.83	5.68	0.837	H.sapiens
O95628	CNOT4	Q969T9	WBP2	1	1.99	3.83	5.68	0.837	H.sapiens
O95628	CNOT4	P00390	GSR	1	1.18	3.83	9.23	0.835	H.sapiens
O95628	CNOT4	Q9Y6K9	IKBKG	1	1.84	3.83	5.68	0.832	H.sapiens
O95628	CNOT4	Q13137	CALCOCO2	1	1	3.83	9.23	0.825	H.sapiens
O95628	CNOT4	O00308	WWP2	1	1	3.83	9.23	0.825	H.sapiens
O95628	CNOT4	Q9Y5V3	MAGED1	1	1	3.83	9.23	0.825	H.sapiens
O95628	CNOT4	Q9Y5K6	CD2AP	1	1	3.83	9.23	0.825	H.sapiens
O95628	CNOT4	P52735	VAV2	1	1	3.83	9.23	0.825	H.sapiens
O95628	CNOT4	Q9UM54	MYO6	1	2.78	3.83	3.35	0.825	H.sapiens
O95628	CNOT4	Q9UKB1	FBXW11	1	1	3.83	9.23	0.825	H.sapiens
O95628	CNOT4	Q06187	BTK	1	1	3.83	9.23	0.825	H.sapiens
O95628	CNOT4	Q9H201	EPN3	1	1	3.83	9.23	0.825	H.sapiens
O95628	CNOT4	Q7Z6Z7	HUWE1	1	1	3.83	9.23	0.825	H.sapiens
O95628	CNOT4	Q13332	PTPRS	1	1	3.83	9.23	0.825	H.sapiens
O95628	CNOT4	Q9C026	TRIM9	1	1	3.83	9.23	0.825	H.sapiens
O95628	CNOT4	Q96B97	SH3KBP1	1	1	3.83	9.23	0.825	H.sapiens
O95628	CNOT4	Q8IYI8	ZNF440	1	1	3.83	9.23	0.825	H.sapiens
O95628	CNOT4	Q86Y01	DTX1	1	1	3.83	9.23	0.825	H.sapiens
O95628	CNOT4	Q15751	HERC1	1	1	3.83	9.23	0.825	H.sapiens
O95628	CNOT4	Q6ZVM7	TOM1L2	1	1	3.83	9.23	0.825	H.sapiens
O95628	CNOT4	P42566	EPS15	1	1	3.83	9.23	0.825	H.sapiens
O95628	CNOT4	O15049	N4BP3	1	1	3.83	9.23	0.825	H.sapiens
O95628	CNOT4	O60841	EIF5B	1	1	3.83	9.23	0.825	H.sapiens
O95628	CNOT4	O94875	SORBS2	1	1	3.83	9.23	0.825	H.sapiens
O95628	CNOT4	O95405	ZFYVE9	1	1	3.83	9.23	0.825	H.sapiens
O95628	CNOT4	P03372	ESR1	1	2.78	3.83	3.35	0.825	H.sapiens
O95628	CNOT4	P04629	NTRK1	1	1	3.83	9.23	0.825	H.sapiens
O95628	CNOT4	P06744	GPI	1	1	3.83	9.23	0.825	H.sapiens
O95628	CNOT4	P07333	CSF1R	1	1	3.83	9.23	0.825	H.sapiens
O95628	CNOT4	P08631	HCK	1	1	3.83	9.23	0.825	H.sapiens
O95628	CNOT4	P15391	CD19	1	1	3.83	9.23	0.825	H.sapiens
O95628	CNOT4	P16234	PDGFRA	1	1	3.83	9.23	0.825	H.sapiens
O95628	CNOT4	P17252	PRKCA	1	1	3.83	9.23	0.825	H.sapiens
O95628	CNOT4	P19235	EPOR	1	1	3.83	9.23	0.825	H.sapiens
O95628	CNOT4	P29350	PTPN6	1	1	3.83	9.23	0.825	H.sapiens
O95628	CNOT4	P43403	ZAP70	1	1	3.83	9.23	0.825	H.sapiens
O95628	CNOT4	P42229	STAT5A	1	1	3.83	9.23	0.825	H.sapiens
O95628	CNOT4	P35968	KDR	1	1	3.83	9.23	0.825	H.sapiens
O95628	CNOT4	A5YKK6	CNOT1	1	1.99	1.86	9.23	0.823	H.sapiens
O95628	CNOT4	P30530	AXL	1	1.99	3.83	4.28	0.82	H.sapiens
O95628	CNOT4	P29376	LTK	1	1.99	3.83	4.28	0.82	H.sapiens
O95628	CNOT4	P50453	SERPINB9	1	1.99	3.83	4.28	0.82	H.sapiens
O95628	CNOT4	P06401	PGR	1	1.48	3.83	5.68	0.819	H.sapiens
O95628	CNOT4	P46934	NEDD4	1	1.48	3.83	5.68	0.819	H.sapiens
O95628	CNOT4	P12931	SRC	1	1.99	3.83	4.09	0.817	H.sapiens
O95628	CNOT4	P10276	RARA	1	1.99	3.83	4.09	0.817	H.sapiens
O95628	CNOT4	P30307	CDC25C	1	1.99	3.83	4.09	0.817	H.sapiens
O95628	CNOT4	P36897	TGFBR1	1	1.92	3.83	4.28	0.817	H.sapiens
O95628	CNOT4	P40692	MLH1	1	1.92	3.83	4.28	0.817	H.sapiens
O95628	CNOT4	P00519	ABL1	1	1.99	3.83	4.09	0.817	H.sapiens
O95628	CNOT4	Q9UMX1	SUFU	1	1.99	3.83	4.09	0.817	H.sapiens
O95628	CNOT4	P29353	SHC1	1	1.92	3.83	4.28	0.817	H.sapiens
O95628	CNOT4	O00560	SDCBP	1	1.99	3.83	4.09	0.817	H.sapiens
O95628	CNOT4	Q14524	SCN5A	1	1.99	3.83	4.09	0.817	H.sapiens
O95628	CNOT4	P13569	CFTR	1	1.84	3.83	4.09	0.811	H.sapiens

## Sheet: Table.S10
Table.S10 List of transcriptional factors in H.sapiens from Cistrome Data Browser
Species	Symbol	Ensembl	Family	Protein	Entrez_ID
Homo_sapiens	ADNP	ENSG00000101126	Homeobox	ENSP00000483881.1;ENSP00000495540.1;ENSP00000379346.3;ENSP00000360662.2;ENSP00000501294.1;ENSP00000342905.3;ENSP00000379349.2;	23394
Homo_sapiens	ADNP2	ENSG00000101544	Others		22850
Homo_sapiens	AEBP2	ENSG00000139154	zf-C2H2	ENSP00000444255.1;ENSP00000266508.9;ENSP00000354267.4;ENSP00000501182.1;ENSP00000437983.1;ENSP00000501298.1;ENSP00000381840.3;	121536
Homo_sapiens	AFF1	ENSG00000172493	AF-4	ENSP00000305689.6;ENSP00000424881.1;ENSP00000425755.1;ENSP00000378578.4;ENSP00000501252.1;ENSP00000424483.1;ENSP00000427593.1;ENSP00000424766.1;ENSP00000440843.3;	4299
Homo_sapiens	AFF2	ENSG00000155966	AF-4	ENSP00000359489.2;ENSP00000359486.6;ENSP00000286437.5;ENSP00000345459.4;ENSP00000359487.1;	2334
Homo_sapiens	AFF3	ENSG00000144218	AF-4	ENSP00000395068.1;ENSP00000387207.1;ENSP00000386834.1;ENSP00000406484.1;ENSP00000399795.1;ENSP00000393732.2;ENSP00000500860.1;ENSP00000414099.1;ENSP00000500419.1;ENSP00000500270.1;ENSP00000500616.1;ENSP00000500310.1;ENSP00000396582.2;ENSP00000500612.1;ENSP00000317421.4;ENSP00000411383.1;ENSP00000500634.1;	3899
Homo_sapiens	AFF4	ENSG00000072364	AF-4	ENSP00000395268.1;ENSP00000265343.5;ENSP00000367858.3;ENSP00000409069.1;	27125
Homo_sapiens	AHCTF1	ENSG00000153207	Others		25909
Homo_sapiens	AHR	ENSG00000106546	bHLH	ENSP00000436466.1;ENSP00000242057.4;ENSP00000495987.1;	196
Homo_sapiens	AHRR	ENSG00000063438	bHLH	ENSP00000428893.1;ENSP00000323816.6;ENSP00000429944.1;ENSP00000507476.1;ENSP00000430842.1;ENSP00000498278.1;	57491
Homo_sapiens	AIRE	ENSG00000160224	SAND	ENSP00000291582.5;	326
Homo_sapiens	AKNA	ENSG00000106948	Others		80709
Homo_sapiens	ALX1	ENSG00000180318	Homeobox	ENSP00000315417.3;	8092
Homo_sapiens	ALX3	ENSG00000156150	Homeobox	ENSP00000497310.1;ENSP00000497035.1;	NA
Homo_sapiens	ALX4	ENSG00000052850	Homeobox	ENSP00000498217.1;	60529
Homo_sapiens	ANHX	ENSG00000227059	Homeobox	ENSP00000409950.1;ENSP00000439513.2;	647589
Homo_sapiens	ANKRD30A	ENSG00000148513	Others		91074
Homo_sapiens	AR	ENSG00000169083	ESR-like	ENSP00000379359.3;ENSP00000425199.1;ENSP00000363822.3;ENSP00000484033.2;ENSP00000421155.1;	367
Homo_sapiens	ARGFX	ENSG00000186103	Homeobox	ENSP00000335578.3;ENSP00000498601.1;	503582
Homo_sapiens	ARID1A	ENSG00000117713	ARID	ENSP00000390317.3;ENSP00000387636.2;ENSP00000489842.1;ENSP00000320485.7;ENSP00000363267.2;	8289
Homo_sapiens	ARID1B	ENSG00000049618	ARID	ENSP00000489636.1;ENSP00000344546.5;ENSP00000490385.1;ENSP00000489729.1;ENSP00000490550.1;ENSP00000498155.1;ENSP00000490491.2;ENSP00000313006.7;ENSP00000490948.1;ENSP00000412835.2;ENSP00000383596.3;ENSP00000055163.7;	57492
Homo_sapiens	ARID2	ENSG00000189079	ARID	ENSP00000397307.1;ENSP00000335044.6;ENSP00000415650.2;	196528
Homo_sapiens	ARID3A	ENSG00000116017	ARID	ENSP00000263620.2;ENSP00000464969.3;	1820
Homo_sapiens	ARID3B	ENSG00000179361	ARID	ENSP00000477878.1;ENSP00000455668.1;ENSP00000343126.5;	10620
Homo_sapiens	ARID3C	ENSG00000205143	ARID	ENSP00000510553.1;ENSP00000368189.2;	NA
Homo_sapiens	ARID4A	ENSG00000032219	ARID	ENSP00000378597.3;ENSP00000397368.2;ENSP00000416053.2;ENSP00000344556.3;ENSP00000347602.3;	5926
Homo_sapiens	ARID4B	ENSG00000054267	ARID	ENSP00000264183.3;ENSP00000391497.1;ENSP00000264184.4;ENSP00000394663.1;ENSP00000355562.2;	51742
Homo_sapiens	ARID5A	ENSG00000196843	ARID	ENSP00000350078.3;ENSP00000400785.1;ENSP00000501287.1;	10865
Homo_sapiens	ARID5B	ENSG00000150347	ARID	ENSP00000308862.5;ENSP00000279873.7;ENSP00000506119.1;	84159
Homo_sapiens	ARNT	ENSG00000143437	bHLH	ENSP00000423851.1;ENSP00000425899.1;ENSP00000427571.1;ENSP00000351407.5;ENSP00000346372.2;	405
Homo_sapiens	ARNT2	ENSG00000172379	bHLH	ENSP00000307479.4;ENSP00000453651.1;ENSP00000453792.1;	NA
Homo_sapiens	ARNTL	ENSG00000133794	bHLH	ENSP00000433571.2;ENSP00000384517.1;ENSP00000385915.2;ENSP00000385581.4;ENSP00000501212.1;ENSP00000385897.3;ENSP00000431488.1;ENSP00000374357.4;	406
Homo_sapiens	ARNTL2	ENSG00000029153	bHLH	ENSP00000445836.1;ENSP00000438545.1;ENSP00000266503.5;ENSP00000261178.5;ENSP00000400185.2;ENSP00000379238.2;ENSP00000312247.5;ENSP00000442438.1;	56938
Homo_sapiens	ARX	ENSG00000004848	Homeobox	ENSP00000368332.4;	170302
Homo_sapiens	ASCL1	ENSG00000139352	bHLH	ENSP00000266744.3;	NA
Homo_sapiens	ASCL2	ENSG00000183734	bHLH	ENSP00000332293.4;	430
Homo_sapiens	ASCL3	ENSG00000176009	bHLH	ENSP00000435770.1;	56676
Homo_sapiens	ASCL4	ENSG00000187855	bHLH	ENSP00000345420.5;	121549
Homo_sapiens	ASCL5	ENSG00000232237	bHLH	ENSP00000472681.1;	647219
Homo_sapiens	ATF1	ENSG00000123268	TF_bZIP	ENSP00000262053.3;	466
Homo_sapiens	ATF2	ENSG00000115966	TF_bZIP	ENSP00000264110.2;ENSP00000386326.1;ENSP00000376327.1;ENSP00000402229.1;ENSP00000407911.3;ENSP00000412293.1;ENSP00000406995.2;ENSP00000387093.1;ENSP00000389504.1;ENSP00000340576.5;	1386
Homo_sapiens	ATF3	ENSG00000162772	TF_bZIP	ENSP00000432208.1;ENSP00000483576.1;ENSP00000355948.4;ENSP00000355954.2;ENSP00000355950.1;ENSP00000344352.4;ENSP00000355952.2;ENSP00000480606.1;ENSP00000336908.4;	467
Homo_sapiens	ATF4	ENSG00000128272	TF_bZIP	ENSP00000501863.1;ENSP00000379912.1;ENSP00000505360.1;ENSP00000506657.1;ENSP00000384587.2;ENSP00000502400.2;ENSP00000502610.2;ENSP00000501783.2;ENSP00000336790.2;ENSP00000502056.2;	468
Homo_sapiens	ATF5	ENSG00000169136	TF_bZIP	ENSP00000396954.1;ENSP00000470633.1;	22809
Homo_sapiens	ATF6	ENSG00000118217	TF_bZIP	ENSP00000505875.1;ENSP00000505025.1;ENSP00000506559.1;ENSP00000505998.1;ENSP00000506087.1;ENSP00000505583.1;ENSP00000505321.1;ENSP00000356919.3;ENSP00000504865.1;ENSP00000506149.1;ENSP00000505474.1;ENSP00000506139.1;	22926
Homo_sapiens	ATF6B	ENSG00000213676	TF_bZIP	ENSP00000364349.3;ENSP00000364347.4;ENSP00000393419.2;	1388
Homo_sapiens	ATF7	ENSG00000170653	TF_bZIP	ENSP00000387406.3;ENSP00000399465.1;ENSP00000449938.1;	11016
Homo_sapiens	ATF7-NPFF	ENSG00000267281	TF_bZIP	ENSP00000466174.1;	114108587
Homo_sapiens	ATMIN	ENSG00000166454	zf-C2H2	ENSP00000464427.1;	23300
Homo_sapiens	ATOH1	ENSG00000172238	bHLH	ENSP00000302216.4;	474
Homo_sapiens	ATOH7	ENSG00000179774	bHLH	ENSP00000362777.3;	220202
Homo_sapiens	ATOH8	ENSG00000168874	bHLH	ENSP00000304676.3;	84913
Homo_sapiens	BACH1	ENSG00000156273	TF_bZIP	ENSP00000470673.1;ENSP00000286800.3;ENSP00000400576.1;ENSP00000416569.1;ENSP00000392202.1;ENSP00000382805.1;ENSP00000408605.1;	571
Homo_sapiens	BACH2	ENSG00000112182	TF_bZIP	ENSP00000257749.4;ENSP00000397668.1;ENSP00000345642.3;ENSP00000384145.2;ENSP00000437473.1;	60468
Homo_sapiens	BARHL1	ENSG00000125492	Homeobox	ENSP00000444704.1;ENSP00000263610.2;	NA
Homo_sapiens	BARHL2	ENSG00000143032	Homeobox	ENSP00000359474.3;	NA
Homo_sapiens	BARX1	ENSG00000131668	Homeobox	ENSP00000253968.5;ENSP00000385613.1;	56033
Homo_sapiens	BARX2	ENSG00000043039	Homeobox	ENSP00000281437.4;	8538
Homo_sapiens	BATF	ENSG00000156127	TF_bZIP	ENSP00000450486.1;ENSP00000286639.6;	10538
Homo_sapiens	BATF2	ENSG00000168062	TF_bZIP	ENSP00000435640.1;ENSP00000301887.4;	116071
Homo_sapiens	BATF3	ENSG00000123685	TF_bZIP	ENSP00000243440.1;	55509
Homo_sapiens	BAZ2A	ENSG00000076108	MBD	ENSP00000368754.3;ENSP00000449473.1;ENSP00000447941.1;ENSP00000446880.1;	11176
Homo_sapiens	BAZ2B	ENSG00000123636	MBD	ENSP00000393565.1;ENSP00000376533.1;ENSP00000376534.2;	29994
Homo_sapiens	BBX	ENSG00000114439	HMG	ENSP00000406554.1;ENSP00000403806.1;ENSP00000407662.1;ENSP00000385518.2;ENSP00000413274.1;ENSP00000414673.1;ENSP00000319974.8;ENSP00000408358.2;ENSP00000408297.1;ENSP00000385317.1;ENSP00000385530.1;ENSP00000413320.1;ENSP00000403860.2;	56987
Homo_sapiens	BCL11A	ENSG00000119866	zf-C2H2	ENSP00000351307.5;ENSP00000349300.4;ENSP00000338774.7;ENSP00000496168.1;	53335
Homo_sapiens	BCL11B	ENSG00000127152	zf-C2H2	ENSP00000387419.2;ENSP00000280435.6;ENSP00000349723.3;	64919
Homo_sapiens	BCL6	ENSG00000113916	ZBTB	ENSP00000384371.2;ENSP00000384371.2;ENSP00000479784.1;ENSP00000414455.1;ENSP00000415574.1;ENSP00000232014.4;ENSP00000398014.2;ENSP00000413122.2;	604
Homo_sapiens	BCL6B	ENSG00000161940	ZBTB	ENSP00000293805.5;ENSP00000293805.5;ENSP00000460282.1;ENSP00000445010.2;ENSP00000460071.1;	255877
Homo_sapiens	BCLAF1	ENSG00000029363	Others		9774
Homo_sapiens	BHLHA15	ENSG00000180535	bHLH	ENSP00000476312.1;ENSP00000326391.2;	168620
Homo_sapiens	BHLHA9	ENSG00000205899	bHLH	ENSP00000375248.1;	727857
Homo_sapiens	BHLHE22	ENSG00000180828	bHLH	ENSP00000318799.1;	27319
Homo_sapiens	BHLHE23	ENSG00000125533	bHLH	ENSP00000359371.2;ENSP00000480998.1;	128408
Homo_sapiens	BHLHE40	ENSG00000134107	bHLH	ENSP00000256495.3;	8553
Homo_sapiens	BHLHE41	ENSG00000123095	bHLH	ENSP00000242728.4;	79365
Homo_sapiens	BLZF1	ENSG00000117475	Others		8548
Homo_sapiens	BNC1	ENSG00000169594	zf-C2H2	ENSP00000307041.2;ENSP00000456727.1;	646
Homo_sapiens	BNC2	ENSG00000173068	zf-C2H2	ENSP00000431516.1;ENSP00000444640.2;ENSP00000408370.1;ENSP00000370042.1;ENSP00000370047.3;	54796
Homo_sapiens	BORCS8-MEF2B	ENSG00000064489	SRF	ENSP00000454967.3;	NA
Homo_sapiens	BSX	ENSG00000188909	Homeobox	ENSP00000344285.2;	390259
Homo_sapiens	CAMTA1	ENSG00000171735	CG-1	ENSP00000306522.6;	23261
Homo_sapiens	CAMTA2	ENSG00000108509	CG-1	ENSP00000412886.3;ENSP00000458560.1;ENSP00000460779.1;ENSP00000321813.7;ENSP00000459519.2;ENSP00000460751.1;ENSP00000370712.5;ENSP00000354828.5;	23125
Homo_sapiens	CAPN15	ENSG00000103326	Others		6650
Homo_sapiens	CARF	ENSG00000138380	Others		79800
Homo_sapiens	CARHSP1	ENSG00000153048	CSD	ENSP00000455522.1;ENSP00000460812.1;ENSP00000478055.1;ENSP00000455016.1;ENSP00000483591.1;ENSP00000455284.1;ENSP00000481550.1;ENSP00000455855.1;ENSP00000379838.2;ENSP00000311847.4;ENSP00000480542.1;ENSP00000457864.1;ENSP00000456909.1;ENSP00000480144.1;	23589
Homo_sapiens	CASZ1	ENSG00000130940	Others		54897
Homo_sapiens	CBFB	ENSG00000067955	CBF	ENSP00000462932.1;ENSP00000498463.1;ENSP00000462273.1;ENSP00000456637.2;ENSP00000415151.2;ENSP00000290858.6;ENSP00000462148.2;	865
Homo_sapiens	CC2D1A	ENSG00000132024	Others		54862
Homo_sapiens	CCDC169-SOHLH2	ENSG00000250709	bHLH	ENSP00000421868.1;	100526761
Homo_sapiens	CDC5L	ENSG00000096401	MYB	ENSP00000360532.3;	NA
Homo_sapiens	CDIP1	ENSG00000089486	zf-LITAF-like	ENSP00000454994.1;ENSP00000466186.1;ENSP00000382508.2;ENSP00000455050.1;ENSP00000455462.1;ENSP00000457877.1;	29965
Homo_sapiens	CDX1	ENSG00000113722	Homeobox	ENSP00000231656.7;	1044
Homo_sapiens	CDX2	ENSG00000165556	Homeobox	ENSP00000370408.6;	1045
Homo_sapiens	CDX4	ENSG00000131264	Homeobox	ENSP00000362613.1;	1046
Homo_sapiens	CEBPA	ENSG00000245848	TF_bZIP	ENSP00000427514.1;	1050
Homo_sapiens	CEBPB	ENSG00000172216	TF_bZIP	ENSP00000305422.3;	1051
Homo_sapiens	CEBPD	ENSG00000221869	TF_bZIP	ENSP00000386165.3;	1052
Homo_sapiens	CEBPE	ENSG00000092067	TF_bZIP	ENSP00000206513.5;	1053
Homo_sapiens	CEBPG	ENSG00000153879	TF_bZIP	ENSP00000499062.1;ENSP00000466022.2;ENSP00000284000.2;	1054
Homo_sapiens	CEBPZ	ENSG00000115816	Others		NA
Homo_sapiens	CIC	ENSG00000079432	HMG	ENSP00000458663.2;ENSP00000505728.1;ENSP00000459719.1;ENSP00000160740.3;	23152
Homo_sapiens	CIZ1	ENSG00000148337	Others		25792
Homo_sapiens	CLOCK	ENSG00000134852	bHLH	ENSP00000396649.2;ENSP00000426983.1;ENSP00000370723.1;ENSP00000308741.4;	9575
Homo_sapiens	CNBP	ENSG00000169714	Others		7555
Homo_sapiens	CPEB1	ENSG00000214575	Others		64506
Homo_sapiens	CPHXL	ENSG00000283755	Homeobox	ENSP00000491599.1;	NA
Homo_sapiens	CREB1	ENSG00000118260	TF_bZIP	ENSP00000236995.3;ENSP00000405539.1;ENSP00000387699.2;	1385
Homo_sapiens	CREB3	ENSG00000107175	TF_bZIP	ENSP00000342136.2;	NA
Homo_sapiens	CREB3L1	ENSG00000157613	TF_bZIP	ENSP00000436574.1;ENSP00000481956.1;	90993
Homo_sapiens	CREB3L2	ENSG00000182158	TF_bZIP	ENSP00000403550.1;ENSP00000329140.6;	64764
Homo_sapiens	CREB3L3	ENSG00000060566	TF_bZIP	ENSP00000472399.1;ENSP00000078445.1;ENSP00000469355.1;	84699
Homo_sapiens	CREB3L4	ENSG00000143578	TF_bZIP	ENSP00000357596.3;ENSP00000271889.4;ENSP00000357589.3;ENSP00000357592.1;ENSP00000391847.1;	148327
Homo_sapiens	CREB5	ENSG00000146592	TF_bZIP	ENSP00000379593.2;ENSP00000379594.2;ENSP00000350359.2;ENSP00000387197.1;ENSP00000379592.2;	9586
Homo_sapiens	CREBL2	ENSG00000111269	Others		NA
Homo_sapiens	CREBRF	ENSG00000164463	Others		153222
Homo_sapiens	CREBZF	ENSG00000137504	TF_bZIP	ENSP00000260058.5;ENSP00000433459.1;ENSP00000434281.1;ENSP00000435762.1;ENSP00000507358.1;	58487
Homo_sapiens	CREM	ENSG00000095794	TF_bZIP	ENSP00000345384.2;ENSP00000417460.1;ENSP00000420681.1;ENSP00000420437.1;ENSP00000409220.2;ENSP00000509489.1;ENSP00000419075.1;ENSP00000337138.4;ENSP00000417327.1;ENSP00000420511.1;ENSP00000341875.3;ENSP00000354593.4;ENSP00000417562.1;ENSP00000265372.5;ENSP00000510546.1;ENSP00000346804.3;ENSP00000344365.5;ENSP00000349387.5;ENSP00000379225.3;ENSP00000363860.3;ENSP00000393538.2;ENSP00000419684.2;ENS…	1390
Homo_sapiens	CRX	ENSG00000105392	Homeobox	ENSP00000445565.1;ENSP00000221996.5;	1406
Homo_sapiens	CSDC2	ENSG00000172346	CSD	ENSP00000302485.7;ENSP00000417127.1;	NA
Homo_sapiens	CSDE1	ENSG00000009307	CSD	ENSP00000508965.1;ENSP00000510298.1;ENSP00000510656.1;ENSP00000437159.2;ENSP00000342408.6;ENSP00000508851.1;ENSP00000510208.1;ENSP00000508885.1;ENSP00000509282.1;ENSP00000509507.1;ENSP00000435185.1;ENSP00000509918.1;ENSP00000509826.1;ENSP00000509882.1;ENSP00000508874.1;ENSP00000510064.1;ENSP00000508430.1;ENSP00000508872.1;ENSP00000509565.1;ENSP00000509808.1;ENSP00000358543.1;ENSP00000407724.3;ENS…	7812
Homo_sapiens	CSRNP1	ENSG00000144655	CSRNP_N	ENSP00000422532.1;ENSP00000273153.5;	64651
Homo_sapiens	CSRNP2	ENSG00000110925	CSRNP_N	ENSP00000447065.1;ENSP00000228515.1;ENSP00000447657.1;ENSP00000447983.1;	81566
Homo_sapiens	CSRNP3	ENSG00000178662	CSRNP_N	ENSP00000344042.4;ENSP00000387195.1;ENSP00000498841.1;ENSP00000412081.1;ENSP00000386278.1;ENSP00000318258.7;	80034
Homo_sapiens	CTCF	ENSG00000102974	zf-C2H2	ENSP00000495218.1;ENSP00000494358.1;ENSP00000493495.1;ENSP00000384707.1;ENSP00000494443.1;ENSP00000494408.1;ENSP00000264010.4;ENSP00000494538.1;ENSP00000495348.1;	10664
Homo_sapiens	CTCFL	ENSG00000124092	zf-C2H2	ENSP00000477488.1;ENSP00000476398.1;ENSP00000437999.1;ENSP00000403369.2;ENSP00000392034.3;ENSP00000243914.3;ENSP00000476718.1;ENSP00000415329.2;ENSP00000476577.1;ENSP00000477412.1;ENSP00000439998.1;ENSP00000399061.2;ENSP00000415579.2;ENSP00000476783.1;ENSP00000477165.1;ENSP00000413713.2;ENSP00000409344.2;ENSP00000360239.2;ENSP00000476458.1;	NA
Homo_sapiens	CUX1	ENSG00000257923	CUT	ENSP00000447373.2;ENSP00000450125.3;ENSP00000292535.7;ENSP00000353401.3;ENSP00000496653.1;ENSP00000494610.1;ENSP00000451558.1;ENSP00000446630.2;	1523
Homo_sapiens	CUX2	ENSG00000111249	CUT	ENSP00000261726.6;	23316
Homo_sapiens	DACH1	ENSG00000276644	DACH	ENSP00000482493.1;ENSP00000482797.1;ENSP00000481551.1;ENSP00000482245.1;	1602
Homo_sapiens	DACH2	ENSG00000126733	DACH	ENSP00000362217.4;ENSP00000420896.1;ENSP00000362223.1;ENSP00000421919.1;ENSP00000422727.1;	117154
Homo_sapiens	DBP	ENSG00000105516	TF_bZIP	ENSP00000222122.4;ENSP00000469426.1;ENSP00000471220.1;	1628
Homo_sapiens	DBX1	ENSG00000109851	Homeobox	ENSP00000436881.2;	120237
Homo_sapiens	DBX2	ENSG00000185610	Homeobox	ENSP00000331470.6;	440097
Homo_sapiens	DDIT3	ENSG00000175197	TF_bZIP	ENSP00000494844.1;ENSP00000340671.3;ENSP00000448665.1;ENSP00000447803.1;ENSP00000447188.1;	1649
Homo_sapiens	DEAF1	ENSG00000177030	SAND	ENSP00000509089.1;ENSP00000371846.3;ENSP00000507198.1;ENSP00000510621.1;ENSP00000508859.1;ENSP00000431563.1;ENSP00000508801.1;ENSP00000510598.1;ENSP00000508459.1;	10522
Homo_sapiens	DLX1	ENSG00000144355	Homeobox	ENSP00000448827.1;ENSP00000354865.4;ENSP00000354478.4;	1745
Homo_sapiens	DLX2	ENSG00000115844	Homeobox	ENSP00000446904.1;ENSP00000234198.4;	NA
Homo_sapiens	DLX3	ENSG00000064195	Homeobox	ENSP00000389870.2;ENSP00000449976.1;	NA
Homo_sapiens	DLX4	ENSG00000108813	Homeobox	ENSP00000410622.2;ENSP00000240306.3;ENSP00000480366.1;	1748
Homo_sapiens	DLX5	ENSG00000105880	Homeobox	ENSP00000475008.1;ENSP00000498116.1;	1749
Homo_sapiens	DLX6	ENSG00000006377	Homeobox	ENSP00000451635.1;ENSP00000428480.2;	1750
Homo_sapiens	DMBX1	ENSG00000197587	Homeobox	ENSP00000353132.3;ENSP00000361024.4;	127343
Homo_sapiens	DMRT1	ENSG00000137090	DM	ENSP00000371711.3;	1761
Homo_sapiens	DMRT2	ENSG00000173253	DM	ENSP00000259622.6;ENSP00000489226.1;ENSP00000397494.2;ENSP00000371686.3;ENSP00000350865.2;ENSP00000371690.3;	10655
Homo_sapiens	DMRT3	ENSG00000064218	DM	ENSP00000190165.2;	NA
Homo_sapiens	DMRTA1	ENSG00000176399	DM	ENSP00000319651.1;	NA
Homo_sapiens	DMRTA2	ENSG00000142700	DM	ENSP00000399370.1;ENSP00000383909.3;	63950
Homo_sapiens	DMRTB1	ENSG00000143006	DM	ENSP00000360500.3;	63948
Homo_sapiens	DMRTC1	ENSG00000269502	Others		63947
Homo_sapiens	DMRTC1B	ENSG00000184911	Others		728656
Homo_sapiens	DMRTC2	ENSG00000142025	DM	ENSP00000472159.1;ENSP00000472488.1;ENSP00000470553.1;ENSP00000469525.1;ENSP00000269945.2;ENSP00000472215.1;	63946
Homo_sapiens	DMTF1	ENSG00000135164	MYB	ENSP00000332171.7;ENSP00000463638.1;ENSP00000448775.2;ENSP00000402627.2;ENSP00000378193.5;ENSP00000412532.2;	9988
Homo_sapiens	DNAJC1	ENSG00000136770	MYB	ENSP00000366179.3;	64215
Homo_sapiens	DNAJC2	ENSG00000105821	MYB	ENSP00000249270.7;ENSP00000368565.3;	27000
Homo_sapiens	DPRX	ENSG00000204595	Homeobox	ENSP00000365838.1;	503834
Homo_sapiens	DRGX	ENSG00000165606	Homeobox	ENSP00000363254.1;	644168
Homo_sapiens	DUX4	ENSG00000260596	Homeobox	ENSP00000458065.1;ENSP00000483555.1;ENSP00000456539.1;ENSP00000455112.1;	100288687
Homo_sapiens	DUXA	ENSG00000258873	Homeobox	ENSP00000452398.1;	503835
Homo_sapiens	DUXB	ENSG00000282757	Homeobox	ENSP00000491301.1;	100033411
Homo_sapiens	E2F1	ENSG00000101412	E2F	ENSP00000345571.5;	1869
Homo_sapiens	E2F2	ENSG00000007968	E2F	ENSP00000355249.2;	1870
Homo_sapiens	E2F3	ENSG00000112242	E2F	ENSP00000262904.4;ENSP00000443418.1;	1871
Homo_sapiens	E2F4	ENSG00000205250	E2F	ENSP00000458082.1;ENSP00000454477.1;ENSP00000368686.3;ENSP00000457239.1;	NA
Homo_sapiens	E2F5	ENSG00000133740	E2F	ENSP00000414312.2;ENSP00000398124.2;ENSP00000256117.6;	1875
Homo_sapiens	E2F6	ENSG00000169016	E2F	ENSP00000370936.3;ENSP00000438864.1;ENSP00000302159.4;ENSP00000446315.1;	1876
Homo_sapiens	E2F7	ENSG00000165891	E2F	ENSP00000449284.1;ENSP00000323246.7;ENSP00000447963.1;ENSP00000448245.1;ENSP00000393639.2;	144455
Homo_sapiens	E2F8	ENSG00000129173	E2F	ENSP00000434199.1;ENSP00000250024.4;ENSP00000481103.1;	79733
Homo_sapiens	E4F1	ENSG00000167967	zf-C2H2	ENSP00000456760.1;ENSP00000301727.4;ENSP00000454652.1;ENSP00000457672.1;	1877
Homo_sapiens	EBF1	ENSG00000164330	COE	ENSP00000477809.1;ENSP00000428020.1;ENSP00000370029.4;ENSP00000322898.6;	1879
Homo_sapiens	EBF2	ENSG00000221818	COE	ENSP00000430241.1;ENSP00000437909.1;ENSP00000386178.3;	NA
Homo_sapiens	EBF3	ENSG00000108001	COE	ENSP00000347463.4;ENSP00000387543.2;ENSP00000357637.3;	253738
Homo_sapiens	EBF4	ENSG00000088881	COE	ENSP00000501430.1;ENSP00000477023.1;ENSP00000501336.1;ENSP00000405003.3;ENSP00000370022.4;ENSP00000501409.1;	57593
Homo_sapiens	EGR1	ENSG00000120738	zf-C2H2	ENSP00000239938.4;	1958
Homo_sapiens	EGR2	ENSG00000122877	zf-C2H2	ENSP00000387634.1;ENSP00000509830.1;ENSP00000490154.2;ENSP00000242480.3;	1959
Homo_sapiens	EGR3	ENSG00000179388	zf-C2H2	ENSP00000430310.1;ENSP00000318057.2;	1960
Homo_sapiens	EGR4	ENSG00000135625	zf-C2H2	ENSP00000419687.1;ENSP00000445626.1;	NA
Homo_sapiens	EHF	ENSG00000135373	ETS	ENSP00000399733.2;ENSP00000435837.1;ENSP00000435835.1;ENSP00000257831.3;ENSP00000433508.1;	26298
Homo_sapiens	ELF1	ENSG00000120690	ETS	ENSP00000239882.3;ENSP00000486912.1;ENSP00000489586.1;	1997
Homo_sapiens	ELF2	ENSG00000109381	ETS	ENSP00000368867.2;ENSP00000377782.1;ENSP00000510098.1;ENSP00000426087.1;ENSP00000351458.2;ENSP00000368868.1;ENSP00000426997.1;	1998
Homo_sapiens	ELF3	ENSG00000163435	ETS	ENSP00000352673.3;ENSP00000356253.5;ENSP00000356252.3;	1999
Homo_sapiens	ELF4	ENSG00000102034	ETS	ENSP00000311280.6;ENSP00000338608.7;	2000
Homo_sapiens	ELF5	ENSG00000135374	ETS	ENSP00000484521.1;ENSP00000501118.1;ENSP00000311010.2;ENSP00000407589.2;ENSP00000257832.3;	2001
Homo_sapiens	ELK1	ENSG00000126767	ETS	ENSP00000345585.4;ENSP00000247161.3;ENSP00000366182.3;	2002
Homo_sapiens	ELK3	ENSG00000111145	ETS	ENSP00000446806.1;ENSP00000228741.3;ENSP00000449430.1;ENSP00000447857.1;	2004
Homo_sapiens	ELK4	ENSG00000158711	ETS	ENSP00000289703.4;ENSP00000350681.4;ENSP00000484946.1;ENSP00000483628.1;	2005
Homo_sapiens	EMX1	ENSG00000135638	Homeobox	ENSP00000446992.1;ENSP00000258106.6;	2016
Homo_sapiens	EMX2	ENSG00000170370	Homeobox	ENSP00000450962.3;	NA
Homo_sapiens	EN1	ENSG00000163064	Homeobox	ENSP00000295206.5;	2019
Homo_sapiens	EN2	ENSG00000164778	Homeobox	ENSP00000297375.4;	2020
Homo_sapiens	EOMES	ENSG00000163508	T-box	ENSP00000295743.4;ENSP00000487112.1;ENSP00000388620.1;	8320
Homo_sapiens	EPAS1	ENSG00000116016	Others		2034
Homo_sapiens	ERF	ENSG00000105722	ETS	ENSP00000388173.2;ENSP00000222329.3;ENSP00000469274.1;ENSP00000468962.1;	2077
Homo_sapiens	ERFL	ENSG00000268041	ETS	ENSP00000491574.1;	390937
Homo_sapiens	ERG	ENSG00000157554	ETS	ENSP00000381881.1;ENSP00000394694.1;ENSP00000381877.1;ENSP00000381882.1;ENSP00000396268.2;ENSP00000381871.1;ENSP00000381891.2;ENSP00000414150.2;ENSP00000381879.1;ENSP00000288319.7;	2078
Homo_sapiens	ESR1	ENSG00000091831	ESR-like	ENSP00000206249.3;ENSP00000405330.1;ENSP00000401995.1;ENSP00000384064.1;ENSP00000387500.1;ENSP00000394721.2;ENSP00000342630.5;	2099
Homo_sapiens	ESR2	ENSG00000140009	ESR-like	ENSP00000351412.5;ENSP00000450488.1;ENSP00000267525.6;ENSP00000452485.2;ENSP00000335551.4;ENSP00000451582.1;ENSP00000452426.1;ENSP00000450699.1;ENSP00000343925.4;ENSP00000345616.6;	2100
Homo_sapiens	ESRRA	ENSG00000173153	ESR-like	ENSP00000439896.1;ENSP00000441970.2;ENSP00000444710.1;ENSP00000000442.6;ENSP00000385971.2;ENSP00000503245.1;ENSP00000384851.1;	2101
Homo_sapiens	ESRRB	ENSG00000119715	ESR-like	ENSP00000423004.1;ENSP00000424992.2;ENSP00000493776.1;ENSP00000422488.1;ENSP00000494434.1;ENSP00000370270.2;	2103
Homo_sapiens	ESRRG	ENSG00000196482	ESR-like	ENSP00000355225.3;ENSP00000386171.3;ENSP00000481528.1;ENSP00000418629.1;ENSP00000352077.2;ENSP00000419594.1;ENSP00000419155.1;ENSP00000353108.3;ENSP00000354584.2;ENSP00000355904.1;ENSP00000375761.4;ENSP00000355905.2;ENSP00000500992.1;ENSP00000417374.1;ENSP00000355907.2;ENSP00000419514.1;	2104
Homo_sapiens	ESX1	ENSG00000123576	Homeobox	ENSP00000361669.4;	NA
Homo_sapiens	ETS1	ENSG00000134954	ETS	ENSP00000376436.3;ENSP00000441430.1;ENSP00000324578.5;ENSP00000433500.1;	2113
Homo_sapiens	ETS2	ENSG00000157557	ETS	ENSP00000353344.3;ENSP00000499315.1;ENSP00000354194.3;ENSP00000499226.1;ENSP00000499775.1;ENSP00000499540.1;	2114
Homo_sapiens	ETV1	ENSG00000006468	ETS	ENSP00000384138.1;ENSP00000405327.1;ENSP00000385551.2;ENSP00000385686.1;ENSP00000382293.3;ENSP00000384085.4;ENSP00000242066.5;ENSP00000385381.2;ENSP00000411626.2;	2115
Homo_sapiens	ETV2	ENSG00000105672	ETS	ENSP00000368309.3;ENSP00000475089.1;ENSP00000468453.1;ENSP00000384524.2;ENSP00000368312.2;ENSP00000385369.1;	2116
Homo_sapiens	ETV3	ENSG00000117036	ETS	ENSP00000357175.4;ENSP00000327316.4;	2117
Homo_sapiens	ETV3L	ENSG00000253831	ETS	ENSP00000500322.1;ENSP00000500028.1;ENSP00000430271.1;ENSP00000500154.1;	440695
Homo_sapiens	ETV4	ENSG00000175832	ETS	ENSP00000465718.1;ENSP00000377273.1;ENSP00000443846.1;ENSP00000441749.1;ENSP00000321835.4;ENSP00000468636.1;ENSP00000440023.1;	2118
Homo_sapiens	ETV5	ENSG00000244405	ETS	ENSP00000413755.1;ENSP00000306894.5;	NA
Homo_sapiens	ETV6	ENSG00000139083	ETS	ENSP00000266427.3;ENSP00000379658.3;	2120
Homo_sapiens	ETV7	ENSG00000010030	ETS	ENSP00000342260.5;ENSP00000484485.1;ENSP00000362842.4;ENSP00000362843.1;ENSP00000341843.4;ENSP00000440592.1;ENSP00000486712.1;ENSP00000481885.1;	51513
Homo_sapiens	EVX1	ENSG00000106038	Homeobox	ENSP00000419266.3;	2128
Homo_sapiens	EVX2	ENSG00000174279	Homeobox	ENSP00000312385.4;	344191
Homo_sapiens	FAM170A	ENSG00000164334	Others		340069
Homo_sapiens	FERD3L	ENSG00000146618	bHLH	ENSP00000275461.3;	222894
Homo_sapiens	FEV	ENSG00000163497	ETS	ENSP00000295727.1;	54738
Homo_sapiens	FEZF1	ENSG00000128610	zf-C2H2	ENSP00000411145.2;ENSP00000392727.2;	389549
Homo_sapiens	FEZF2	ENSG00000153266	zf-C2H2	ENSP00000418804.1;ENSP00000418589.1;ENSP00000283268.3;	55079
Homo_sapiens	FIGLA	ENSG00000183733	bHLH	ENSP00000333097.6;	344018
Homo_sapiens	FIZ1	ENSG00000179943	zf-C2H2	ENSP00000465131.1;ENSP00000468342.1;ENSP00000468018.1;ENSP00000221665.2;ENSP00000468529.1;	84922
Homo_sapiens	FLI1	ENSG00000151702	ETS	ENSP00000432950.1;ENSP00000281428.8;ENSP00000433488.2;ENSP00000339627.7;	2313
Homo_sapiens	FOS	ENSG00000170345	TF_bZIP	ENSP00000306245.4;ENSP00000451786.1;ENSP00000452386.1;ENSP00000450886.1;ENSP00000452590.1;	2353
Homo_sapiens	FOSB	ENSG00000125740	TF_bZIP	ENSP00000468482.1;ENSP00000466530.1;ENSP00000465552.1;ENSP00000485018.1;ENSP00000468207.1;ENSP00000245919.3;ENSP00000465528.1;	2354
Homo_sapiens	FOSL1	ENSG00000175592	TF_bZIP	ENSP00000310170.2;	8061
Homo_sapiens	FOSL2	ENSG00000075426	TF_bZIP	ENSP00000368939.1;ENSP00000396497.1;ENSP00000264716.4;	2355
Homo_sapiens	FOXA1	ENSG00000129514	Fork_head	ENSP00000250448.3;	3169
Homo_sapiens	FOXA2	ENSG00000125798	Fork_head	ENSP00000366319.4;ENSP00000400341.3;	3170
Homo_sapiens	FOXA3	ENSG00000170608	Fork_head	ENSP00000304004.1;	NA
Homo_sapiens	FOXB1	ENSG00000171956	Fork_head	ENSP00000379369.4;	NA
Homo_sapiens	FOXB2	ENSG00000204612	Fork_head	ENSP00000365898.1;	442425
Homo_sapiens	FOXC1	ENSG00000054598	Fork_head	ENSP00000493906.1;	2296
Homo_sapiens	FOXC2	ENSG00000176692	Fork_head	ENSP00000497759.1;	2303
Homo_sapiens	FOXD1	ENSG00000251493	Fork_head	ENSP00000481581.1;	2297
Homo_sapiens	FOXD2	ENSG00000186564	Fork_head	ENSP00000335493.6;	2306
Homo_sapiens	FOXD3	ENSG00000187140	Fork_head	ENSP00000360157.2;	27022
Homo_sapiens	FOXD4	ENSG00000170122	Fork_head	ENSP00000371940.2;	2298
Homo_sapiens	FOXD4L1	ENSG00000184492	Fork_head	ENSP00000302756.5;	200350
Homo_sapiens	FOXD4L3	ENSG00000187559	Fork_head	ENSP00000341961.2;	286380
Homo_sapiens	FOXD4L4	ENSG00000184659	Fork_head	ENSP00000366630.1;	349334
Homo_sapiens	FOXD4L5	ENSG00000204779	Fork_head	ENSP00000366637.1;	653427
Homo_sapiens	FOXD4L6	ENSG00000273514	Fork_head	ENSP00000484875.1;	653404
Homo_sapiens	FOXE1	ENSG00000178919	Fork_head	ENSP00000364265.3;	2304
Homo_sapiens	FOXE3	ENSG00000186790	Fork_head	ENSP00000334472.2;	NA
Homo_sapiens	FOXF1	ENSG00000103241	Fork_head	ENSP00000262426.4;	2294
Homo_sapiens	FOXF2	ENSG00000137273	Fork_head	ENSP00000496415.1;	2295
Homo_sapiens	FOXG1	ENSG00000176165	Fork_head	ENSP00000339004.3;	2290
Homo_sapiens	FOXH1	ENSG00000160973	Fork_head	ENSP00000366534.4;	8928
Homo_sapiens	FOXI1	ENSG00000168269	Fork_head	ENSP00000304286.5;ENSP00000415483.2;	2299
Homo_sapiens	FOXI2	ENSG00000186766	Fork_head	ENSP00000373572.4;	399823
Homo_sapiens	FOXI3	ENSG00000214336	Fork_head	ENSP00000478384.2;	344167
Homo_sapiens	FOXJ1	ENSG00000129654	Fork_head	ENSP00000323880.4;	2302
Homo_sapiens	FOXJ2	ENSG00000065970	Fork_head	ENSP00000403411.2;ENSP00000162391.3;	55810
Homo_sapiens	FOXJ3	ENSG00000198815	Fork_head	ENSP00000354620.1;ENSP00000361654.1;ENSP00000439044.1;ENSP00000393408.1;ENSP00000354449.1;ENSP00000361653.1;ENSP00000403060.1;	22887
Homo_sapiens	FOXK1	ENSG00000164916	Fork_head	ENSP00000328720.4;	221937
Homo_sapiens	FOXK2	ENSG00000141568	Fork_head	ENSP00000432663.2;ENSP00000433167.1;ENSP00000436108.2;ENSP00000335677.5;	3607
Homo_sapiens	FOXL1	ENSG00000176678	Fork_head	ENSP00000326272.3;ENSP00000472376.1;	2300
Homo_sapiens	FOXL2	ENSG00000183770	Fork_head	ENSP00000497217.1;	668
Homo_sapiens	FOXL3	ENSG00000248767	Fork_head	ENSP00000492766.1;	116033993
Homo_sapiens	FOXM1	ENSG00000111206	Fork_head	ENSP00000354492.3;ENSP00000442309.1;ENSP00000342307.2;ENSP00000486536.1;ENSP00000352901.4;	2305
Homo_sapiens	FOXN1	ENSG00000109101	Fork_head	ENSP00000464645.1;ENSP00000226247.2;	8456
Homo_sapiens	FOXN2	ENSG00000170802	Fork_head	ENSP00000343633.3;ENSP00000388486.1;	3344
Homo_sapiens	FOXN3	ENSG00000053254	Fork_head	ENSP00000451024.1;ENSP00000452227.1;ENSP00000479114.1;ENSP00000343288.4;ENSP00000450833.1;ENSP00000451135.1;ENSP00000452005.1;ENSP00000261302.5;ENSP00000450684.1;ENSP00000451437.1;	1112
Homo_sapiens	FOXN4	ENSG00000139445	Fork_head	ENSP00000347354.1;ENSP00000299162.5;ENSP00000474754.1;	121643
Homo_sapiens	FOXO1	ENSG00000150907	Fork_head	ENSP00000368880.4;	2308
Homo_sapiens	FOXO3	ENSG00000118689	Fork_head	ENSP00000385824.1;ENSP00000339527.6;	2309
Homo_sapiens	FOXO3B	ENSG00000240445	Fork_head	ENSP00000499455.1;	NA
Homo_sapiens	FOXO4	ENSG00000184481	Fork_head	ENSP00000342209.3;ENSP00000363377.3;	4303
Homo_sapiens	FOXO6	ENSG00000204060	Fork_head	ENSP00000493184.1;ENSP00000509631.1;	100132074
Homo_sapiens	FOXP1	ENSG00000114861	Fork_head	ENSP00000497563.1;ENSP00000496932.1;ENSP00000417857.1;ENSP00000497435.1;ENSP00000497344.1;ENSP00000482847.2;ENSP00000498110.1;ENSP00000418102.1;ENSP00000497430.2;ENSP00000497077.3;ENSP00000497567.1;ENSP00000418883.2;ENSP00000497369.1;ENSP00000497693.2;ENSP00000497454.2;ENSP00000497096.1;ENSP00000496968.1;ENSP00000496990.1;ENSP00000418524.1;ENSP00000333560.4;ENSP00000318902.5;ENSP00000496810.1;ENS…	27086
Homo_sapiens	FOXP2	ENSG00000128573	Fork_head	ENSP00000377130.3;ENSP00000488944.1;ENSP00000489073.1;ENSP00000385069.4;ENSP00000377135.2;ENSP00000489135.1;ENSP00000386200.3;ENSP00000265436.7;ENSP00000377132.2;ENSP00000489229.1;	93986
Homo_sapiens	FOXP3	ENSG00000049768	Fork_head	ENSP00000451208.1;ENSP00000396415.3;ENSP00000365372.2;ENSP00000365380.4;ENSP00000428952.2;	50943
Homo_sapiens	FOXP4	ENSG00000137166	Fork_head	ENSP00000309823.4;ENSP00000386958.1;ENSP00000362148.3;ENSP00000362154.3;	116113
Homo_sapiens	FOXQ1	ENSG00000164379	Fork_head	ENSP00000296839.2;	94234
Homo_sapiens	FOXR1	ENSG00000176302	Fork_head	ENSP00000314806.3;	283150
Homo_sapiens	FOXR2	ENSG00000189299	Fork_head	ENSP00000427329.2;	139628
Homo_sapiens	FOXS1	ENSG00000179772	Fork_head	ENSP00000365145.3;	2307
Homo_sapiens	GABPA	ENSG00000154727	ETS	ENSP00000382948.3;ENSP00000346886.3;	2551
Homo_sapiens	GABPB1	ENSG00000104064	Others		2553
Homo_sapiens	GABPB2	ENSG00000143458	Others		126626
Homo_sapiens	GATA1	ENSG00000102145	zf-GATA	ENSP00000365858.3;ENSP00000365853.3;ENSP00000498550.1;	2623
Homo_sapiens	GATA2	ENSG00000179348	zf-GATA	ENSP00000345681.2;ENSP00000400259.2;ENSP00000417074.1;	2624
Homo_sapiens	GATA3	ENSG00000107485	zf-GATA	ENSP00000341619.3;ENSP00000368632.3;	2625
Homo_sapiens	GATA4	ENSG00000136574	zf-GATA	ENSP00000435712.1;ENSP00000482268.2;ENSP00000435043.1;ENSP00000435347.1;ENSP00000334458.4;	2626
Homo_sapiens	GATA5	ENSG00000130700	zf-GATA	ENSP00000252997.2;	140628
Homo_sapiens	GATA6	ENSG00000141448	zf-GATA	ENSP00000462313.1;ENSP00000269216.3;	2627
Homo_sapiens	GATAD1	ENSG00000157259	Others		57798
Homo_sapiens	GATAD2A	ENSG00000167491	zf-GATA	ENSP00000353463.3;ENSP00000508398.1;ENSP00000351552.3;ENSP00000384899.2;	54815
Homo_sapiens	GATAD2B	ENSG00000143614	zf-GATA	ENSP00000489309.1;ENSP00000489595.1;ENSP00000489184.1;ENSP00000357644.4;	57459
Homo_sapiens	GBX1	ENSG00000164900	Homeobox	ENSP00000297537.4;	2636
Homo_sapiens	GBX2	ENSG00000168505	Homeobox	ENSP00000302251.4;	2637
Homo_sapiens	GCFC2	ENSG00000005436	GCFC	ENSP00000386552.3;ENSP00000318690.3;	6936
Homo_sapiens	GCM1	ENSG00000137270	GCM	ENSP00000259803.7;	8521
Homo_sapiens	GCM2	ENSG00000124827	GCM	ENSP00000368805.4;	9247
Homo_sapiens	GFI1	ENSG00000162676	zf-C2H2	ENSP00000359357.1;ENSP00000399719.1;ENSP00000294702.5;	2672
Homo_sapiens	GFI1B	ENSG00000165702	zf-C2H2	ENSP00000344782.3;ENSP00000361196.1;ENSP00000489646.1;ENSP00000361195.1;ENSP00000490303.1;	8328
Homo_sapiens	GLI1	ENSG00000111087	zf-C2H2	ENSP00000441006.1;ENSP00000434408.1;ENSP00000437607.1;ENSP00000228682.2;ENSP00000436671.1;	2735
Homo_sapiens	GLI2	ENSG00000074047	zf-C2H2	ENSP00000354586.5;ENSP00000390436.1;	2736
Homo_sapiens	GLI3	ENSG00000106571	zf-C2H2	ENSP00000503743.1;ENSP00000379258.3;ENSP00000502957.1;ENSP00000496377.1;ENSP00000503986.1;	2737
Homo_sapiens	GLI4	ENSG00000250571	zf-C2H2	ENSP00000430987.1;ENSP00000345024.1;	NA
Homo_sapiens	GLIS1	ENSG00000174332	zf-C2H2	ENSP00000486112.1;ENSP00000309653.2;	148979
Homo_sapiens	GLIS2	ENSG00000126603	zf-C2H2	ENSP00000262366.3;ENSP00000395547.1;	84662
Homo_sapiens	GLIS3	ENSG00000107249	zf-C2H2	ENSP00000325494.10;ENSP00000371398.3;ENSP00000507306.1;	169792
Homo_sapiens	GLMP	ENSG00000198715	NCU-G1	ENSP00000497576.1;ENSP00000354553.1;ENSP00000476260.1;ENSP00000477180.1;ENSP00000483691.1;ENSP00000477187.1;ENSP00000357247.1;ENSP00000479149.1;ENSP00000480936.1;	112770
Homo_sapiens	GMEB1	ENSG00000162419	SAND	ENSP00000362922.1;ENSP00000355186.4;ENSP00000294409.2;	10691
Homo_sapiens	GMEB2	ENSG00000101216	SAND	ENSP00000359094.1;ENSP00000266068.1;ENSP00000359086.1;	26205
Homo_sapiens	GON4L	ENSG00000116580	Others		54856
Homo_sapiens	GPBP1	ENSG00000062194	Others		65056
Homo_sapiens	GPBP1L1	ENSG00000159592	Others		60313
Homo_sapiens	GRHL1	ENSG00000134317	CP2	ENSP00000418275.1;ENSP00000384209.3;ENSP00000324693.9;	29841
Homo_sapiens	GRHL2	ENSG00000083307	CP2	ENSP00000495564.1;ENSP00000379260.1;	79977
Homo_sapiens	GRHL3	ENSG00000158055	CP2	ENSP00000508789.1;ENSP00000435130.2;ENSP00000509040.1;ENSP00000354943.5;ENSP00000288955.5;ENSP00000510783.1;ENSP00000509790.1;ENSP00000348333.2;ENSP00000431290.2;ENSP00000236255.4;	57822
Homo_sapiens	GSC	ENSG00000133937	Homeobox	ENSP00000238558.3;	145258
Homo_sapiens	GSC2	ENSG00000063515	Homeobox	ENSP00000086933.2;	2928
Homo_sapiens	GSX1	ENSG00000169840	Homeobox	ENSP00000304331.2;	219409
Homo_sapiens	GSX2	ENSG00000180613	Homeobox	ENSP00000319118.2;	NA
Homo_sapiens	GTF2I	ENSG00000263001	GTF2I	ENSP00000460070.1;ENSP00000484526.1;ENSP00000482476.1;ENSP00000509776.1;ENSP00000498682.1;ENSP00000499094.1;ENSP00000477837.1;ENSP00000404240.1;	2969
Homo_sapiens	GTF2IRD1	ENSG00000006704	GTF2I	ENSP00000408477.2;ENSP00000418383.1;ENSP00000417909.1;ENSP00000265755.3;ENSP00000397566.2;	9569
Homo_sapiens	GTF2IRD2	ENSG00000196275	GTF2I	ENSP00000498563.1;ENSP00000406723.3;	84163
Homo_sapiens	GTF2IRD2B	ENSG00000174428	GTF2I	ENSP00000411454.3;ENSP00000499147.1;ENSP00000480037.1;ENSP00000480524.1;	389524
Homo_sapiens	GTF3A	ENSG00000122034	zf-C2H2	ENSP00000409175.1;ENSP00000389655.1;ENSP00000370532.5;	2971
Homo_sapiens	GZF1	ENSG00000125812	ZBTB	ENSP00000338290.5;ENSP00000338290.5;ENSP00000366250.2;	64412
Homo_sapiens	HAND1	ENSG00000113196	bHLH	ENSP00000231121.2;	9421
Homo_sapiens	HAND2	ENSG00000164107	bHLH	ENSP00000427084.1;ENSP00000352565.4;	9464
Homo_sapiens	HBP1	ENSG00000105856	HMG	ENSP00000222574.4;ENSP00000418738.1;ENSP00000419143.1;ENSP00000475809.1;ENSP00000420500.1;	26959
Homo_sapiens	HDX	ENSG00000165259	Homeobox	ENSP00000423670.2;ENSP00000362272.2;ENSP00000297977.5;	139324
Homo_sapiens	HELT	ENSG00000187821	bHLH	ENSP00000343464.4;ENSP00000426033.1;ENSP00000422140.1;	391723
Homo_sapiens	HES1	ENSG00000114315	bHLH	ENSP00000232424.3;	3280
Homo_sapiens	HES2	ENSG00000069812	bHLH	ENSP00000367068.1;ENSP00000465248.1;ENSP00000465270.1;ENSP00000367065.4;ENSP00000367067.4;	NA
Homo_sapiens	HES3	ENSG00000173673	bHLH	ENSP00000367130.3;	390992
Homo_sapiens	HES4	ENSG00000188290	bHLH	ENSP00000425085.1;ENSP00000393198.2;ENSP00000304595.7;	57801
Homo_sapiens	HES5	ENSG00000197921	bHLH	ENSP00000367714.3;	388585
Homo_sapiens	HES6	ENSG00000144485	bHLH	ENSP00000387008.1;ENSP00000387155.3;ENSP00000272937.5;ENSP00000387215.3;	55502
Homo_sapiens	HES7	ENSG00000179111	bHLH	ENSP00000462491.1;ENSP00000314774.4;ENSP00000446205.2;	84667
Homo_sapiens	HESX1	ENSG00000163666	Homeobox	ENSP00000498190.1;ENSP00000295934.3;	8820
Homo_sapiens	HEY1	ENSG00000164683	bHLH	ENSP00000429705.1;ENSP00000338272.5;ENSP00000501370.1;ENSP00000346761.3;ENSP00000501342.1;ENSP00000501320.1;ENSP00000501529.1;	23462
Homo_sapiens	HEY2	ENSG00000135547	bHLH	ENSP00000357349.1;ENSP00000357348.3;	23493
Homo_sapiens	HEYL	ENSG00000163909	bHLH	ENSP00000361943.3;	26508
Homo_sapiens	HHEX	ENSG00000152804	Homeobox	ENSP00000450017.1;ENSP00000282728.5;ENSP00000447953.1;	NA
Homo_sapiens	HIC1	ENSG00000177374	ZBTB	ENSP00000382742.2;ENSP00000382742.2;ENSP00000314080.3;ENSP00000314080.3;ENSP00000477858.1;ENSP00000467045.1;ENSP00000460268.1;	3090
Homo_sapiens	HIC2	ENSG00000169635	ZBTB	ENSP00000384889.2;ENSP00000384889.2;ENSP00000385319.2;ENSP00000385319.2;ENSP00000387757.2;	23119
Homo_sapiens	HIF1A	ENSG00000100644	Others		3091
Homo_sapiens	HIF3A	ENSG00000124440	bHLH	ENSP00000432809.1;	64344
Homo_sapiens	HINFP	ENSG00000172273	zf-C2H2	ENSP00000318085.3;ENSP00000436815.1;	25988
Homo_sapiens	HIVEP1	ENSG00000095951	zf-C2H2	ENSP00000368698.2;ENSP00000486543.1;ENSP00000445617.2;	3096
Homo_sapiens	HIVEP2	ENSG00000010818	zf-C2H2	ENSP00000012134.2;ENSP00000356575.2;ENSP00000356576.1;	3097
Homo_sapiens	HIVEP3	ENSG00000127124	zf-C2H2	ENSP00000494598.1;ENSP00000361665.1;ENSP00000361664.1;	59269
Homo_sapiens	HLF	ENSG00000108924	TF_bZIP	ENSP00000461455.1;ENSP00000460572.1;ENSP00000402496.2;ENSP00000460296.1;ENSP00000226067.5;	3131
Homo_sapiens	HLX	ENSG00000136630	Homeobox	ENSP00000355870.5;ENSP00000408248.1;	NA
Homo_sapiens	HMBOX1	ENSG00000147421	Homeobox	ENSP00000287701.10;ENSP00000453185.1;ENSP00000475196.1;ENSP00000380516.3;ENSP00000430059.1;ENSP00000430110.1;ENSP00000453211.1;ENSP00000452827.1;	79618
Homo_sapiens	HMG20A	ENSG00000140382	HMG	ENSP00000454136.1;ENSP00000371133.3;ENSP00000452864.1;ENSP00000336856.4;	10363
Homo_sapiens	HMG20B	ENSG00000064961	HMG	ENSP00000328269.6;ENSP00000393904.1;ENSP00000410924.1;ENSP00000402877.1;	10362
Homo_sapiens	HMGA1	ENSG00000137309	HMGA	ENSP00000363230.3;ENSP00000399888.1;ENSP00000385693.2;ENSP00000288245.9;ENSP00000308227.4;	3159
Homo_sapiens	HMGA2	ENSG00000149948	HMGA	ENSP00000384026.2;ENSP00000407306.2;ENSP00000437747.1;ENSP00000346658.3;ENSP00000440919.1;ENSP00000437621.1;ENSP00000377205.3;ENSP00000443372.1;ENSP00000377206.3;ENSP00000439317.1;	8091
Homo_sapiens	HMGB1	ENSG00000189403	HMG	ENSP00000382417.1;ENSP00000369904.1;ENSP00000343040.4;ENSP00000345347.5;ENSP00000382412.1;ENSP00000384678.1;	3146
Homo_sapiens	HMGB1P1	ENSG00000124097	HMG	ENSP00000508468.1;	NA
Homo_sapiens	HMGB2	ENSG00000164104	HMG	ENSP00000404912.2;ENSP00000423001.1;ENSP00000393448.2;ENSP00000296503.5;	3148
Homo_sapiens	HMGB3	ENSG00000029993	HMG	ENSP00000359393.3;ENSP00000410354.1;ENSP00000417027.1;ENSP00000405601.1;ENSP00000442758.1;	3149
Homo_sapiens	HMGB4	ENSG00000176256	HMG	ENSP00000505691.1;ENSP00000429214.1;ENSP00000430919.1;	127540
Homo_sapiens	HMGXB3	ENSG00000113716	HMG	ENSP00000421917.1;ENSP00000479027.1;ENSP00000422231.1;	22993
Homo_sapiens	HMGXB4	ENSG00000100281	HMG	ENSP00000216106.5;	10042
Homo_sapiens	HMX1	ENSG00000215612	Homeobox	ENSP00000383516.3;	3166
Homo_sapiens	HMX2	ENSG00000188816	Homeobox	ENSP00000341108.3;	3167
Homo_sapiens	HMX3	ENSG00000188620	Homeobox	ENSP00000350549.4;	340784
Homo_sapiens	HNF1A	ENSG00000135100	Homeobox	ENSP00000443112.1;ENSP00000476181.1;ENSP00000257555.5;ENSP00000438804.1;	6927
Homo_sapiens	HNF1B	ENSG00000275410	Homeobox	ENSP00000480291.1;ENSP00000477524.1;ENSP00000482711.1;ENSP00000482529.1;	6928
Homo_sapiens	HNF4A	ENSG00000101076	RXR-like	ENSP00000507389.1;ENSP00000507555.1;ENSP00000412111.1;ENSP00000476609.1;ENSP00000410911.2;ENSP00000476310.1;ENSP00000396216.1;ENSP00000312987.3;ENSP00000481331.2;ENSP00000315180.4;ENSP00000507189.1;	3172
Homo_sapiens	HNF4G	ENSG00000164749	RXR-like	ENSP00000346339.1;ENSP00000501146.1;ENSP00000379701.3;	3174
Homo_sapiens	HOMEZ	ENSG00000215271	Homeobox	ENSP00000453979.1;ENSP00000501153.1;ENSP00000475307.3;ENSP00000350049.4;	57594
Homo_sapiens	HOPX	ENSG00000171476	Homeobox	ENSP00000450527.1;ENSP00000396275.1;ENSP00000452098.1;ENSP00000452003.1;ENSP00000452340.1;ENSP00000337330.7;ENSP00000424101.2;ENSP00000370659.2;ENSP00000315198.7;ENSP00000422175.2;ENSP00000370654.3;ENSP00000451794.1;	84525
Homo_sapiens	HOXA1	ENSG00000105991	Homeobox	ENSP00000494260.2;	3198
Homo_sapiens	HOXA10	ENSG00000253293	Homeobox	ENSP00000379633.4;ENSP00000283921.4;	3206
Homo_sapiens	HOXA11	ENSG00000005073	Homeobox	ENSP00000006015.3;ENSP00000448962.1;	3207
Homo_sapiens	HOXA13	ENSG00000106031	Homeobox	ENSP00000497112.1;	3209
Homo_sapiens	HOXA2	ENSG00000105996	Homeobox	ENSP00000222718.5;	NA
Homo_sapiens	HOXA3	ENSG00000105997	Homeobox	ENSP00000379640.3;ENSP00000324884.2;ENSP00000484411.1;	3200
Homo_sapiens	HOXA4	ENSG00000197576	Homeobox	ENSP00000479166.1;ENSP00000448015.1;ENSP00000408845.2;ENSP00000353151.5;	3201
Homo_sapiens	HOXA5	ENSG00000106004	Homeobox	ENSP00000222726.3;	3202
Homo_sapiens	HOXA6	ENSG00000106006	Homeobox	ENSP00000222728.3;	3203
Homo_sapiens	HOXA7	ENSG00000122592	Homeobox	ENSP00000242159.3;	NA
Homo_sapiens	HOXA9	ENSG00000078399	Homeobox	ENSP00000500958.1;ENSP00000501229.1;ENSP00000343619.6;	3205
Homo_sapiens	HOXB1	ENSG00000120094	Homeobox	ENSP00000355140.5;	NA
Homo_sapiens	HOXB13	ENSG00000159184	Homeobox	ENSP00000290295.8;	10481
Homo_sapiens	HOXB2	ENSG00000173917	Homeobox	ENSP00000331741.4;	3212
Homo_sapiens	HOXB3	ENSG00000120093	Homeobox	ENSP00000449977.1;ENSP00000418892.1;ENSP00000308252.4;ENSP00000418035.1;ENSP00000418729.1;ENSP00000420595.1;ENSP00000419676.1;ENSP00000417207.1;	3213
Homo_sapiens	HOXB4	ENSG00000182742	Homeobox	ENSP00000328928.5;	NA
Homo_sapiens	HOXB5	ENSG00000120075	Homeobox	ENSP00000239151.4;	3215
Homo_sapiens	HOXB6	ENSG00000108511	Homeobox	ENSP00000225648.3;ENSP00000420009.2;	3216
Homo_sapiens	HOXB7	ENSG00000260027	Homeobox	ENSP00000239165.7;	3217
Homo_sapiens	HOXB8	ENSG00000120068	Homeobox	ENSP00000239144.4;ENSP00000460659.1;ENSP00000460254.1;	3218
Homo_sapiens	HOXB9	ENSG00000170689	Homeobox	ENSP00000309439.5;	3219
Homo_sapiens	HOXC10	ENSG00000180818	Homeobox	ENSP00000307321.4;	NA
Homo_sapiens	HOXC11	ENSG00000123388	Homeobox	ENSP00000446680.1;	3227
Homo_sapiens	HOXC12	ENSG00000123407	Homeobox	ENSP00000243103.3;	NA
Homo_sapiens	HOXC13	ENSG00000123364	Homeobox	ENSP00000243056.3;	NA
Homo_sapiens	HOXC4	ENSG00000198353	Homeobox	ENSP00000305973.4;ENSP00000399808.2;	3221
Homo_sapiens	HOXC5	ENSG00000172789	Homeobox	ENSP00000309336.2;	3222
Homo_sapiens	HOXC6	ENSG00000197757	Homeobox	ENSP00000243108.4;ENSP00000377864.3;	3223
Homo_sapiens	HOXC8	ENSG00000037965	Homeobox	ENSP00000040584.4;	3224
Homo_sapiens	HOXC9	ENSG00000180806	Homeobox	ENSP00000423861.1;ENSP00000302836.4;	NA
Homo_sapiens	HOXD1	ENSG00000128645	Homeobox	ENSP00000328598.4;	NA
Homo_sapiens	HOXD10	ENSG00000128710	Homeobox	ENSP00000249501.4;	3236
Homo_sapiens	HOXD11	ENSG00000128713	Homeobox	ENSP00000249504.5;	3237
Homo_sapiens	HOXD12	ENSG00000170178	Homeobox	ENSP00000385586.2;	3238
Homo_sapiens	HOXD13	ENSG00000128714	Homeobox	ENSP00000376322.3;	3239
Homo_sapiens	HOXD3	ENSG00000128652	Homeobox	ENSP00000386498.1;ENSP00000507129.1;ENSP00000249440.2;	3232
Homo_sapiens	HOXD4	ENSG00000170166	Homeobox	ENSP00000302548.3;	3233
Homo_sapiens	HOXD8	ENSG00000175879	Homeobox	ENSP00000409026.2;ENSP00000315949.4;ENSP00000406045.1;ENSP00000437431.2;	3234
Homo_sapiens	HOXD9	ENSG00000128709	Homeobox	ENSP00000249499.6;	3235
Homo_sapiens	HSF1	ENSG00000185122	HSF	ENSP00000436616.1;ENSP00000383590.5;ENSP00000431512.1;	3297
Homo_sapiens	HSF2	ENSG00000025156	HSF	ENSP00000400380.1;ENSP00000357440.4;	3298
Homo_sapiens	HSF4	ENSG00000102878	HSF	ENSP00000428161.1;ENSP00000403219.2;ENSP00000428978.1;ENSP00000430299.1;ENSP00000427832.1;ENSP00000430631.1;ENSP00000430947.2;ENSP00000463706.1;	3299
Homo_sapiens	HSF5	ENSG00000176160	HSF	ENSP00000313243.3;	124535
Homo_sapiens	HSFX1	ENSG00000171116	HSF	ENSP00000359444.4;	100506164
Homo_sapiens	HSFX2	ENSG00000268738	HSF	ENSP00000469223.1;	100130086
Homo_sapiens	HSFX3	ENSG00000283697	HSF	ENSP00000490928.1;	101928917
Homo_sapiens	HSFX4	ENSG00000283463	HSF	ENSP00000489814.2;	101927685
Homo_sapiens	HSFY1	ENSG00000172468	HSF	ENSP00000342302.4;ENSP00000372307.2;ENSP00000303599.2;ENSP00000311166.4;	86614
Homo_sapiens	HSFY2	ENSG00000169953	HSF	ENSP00000340971.4;ENSP00000372303.1;ENSP00000306549.3;	159119
Homo_sapiens	ID1	ENSG00000125968	bHLH	ENSP00000365273.3;ENSP00000365280.3;	3397
Homo_sapiens	ID2	ENSG00000115738	bHLH	ENSP00000234091.4;ENSP00000379585.1;ENSP00000385465.2;	NA
Homo_sapiens	ID3	ENSG00000117318	bHLH	ENSP00000363689.5;	3399
Homo_sapiens	ID4	ENSG00000172201	bHLH	ENSP00000367972.3;	NA
Homo_sapiens	IKZF1	ENSG00000185811	zf-C2H2	ENSP00000349928.4;ENSP00000478368.1;ENSP00000413025.1;ENSP00000494055.1;ENSP00000396554.1;ENSP00000352123.5;ENSP00000342750.5;ENSP00000331614.3;	10320
Homo_sapiens	IKZF2	ENSG00000030419	zf-C2H2	ENSP00000412869.1;ENSP00000363439.4;ENSP00000396253.1;ENSP00000410447.2;ENSP00000395203.3;ENSP00000342876.2;	22807
Homo_sapiens	IKZF3	ENSG00000161405	zf-C2H2	ENSP00000344471.3;ENSP00000341977.3;ENSP00000367194.2;ENSP00000345622.3;ENSP00000438972.1;ENSP00000462791.1;ENSP00000420463.1;ENSP00000463505.1;ENSP00000367179.3;ENSP00000403776.2;ENSP00000344544.3;	22806
Homo_sapiens	IKZF4	ENSG00000123411	zf-C2H2	ENSP00000262032.5;ENSP00000412101.3;ENSP00000450020.1;ENSP00000448419.1;	64375
Homo_sapiens	IKZF5	ENSG00000095574	zf-C2H2	ENSP00000357881.5;ENSP00000478056.1;	64376
Homo_sapiens	INSM1	ENSG00000173404	zf-C2H2	ENSP00000312631.1;	3642
Homo_sapiens	INSM2	ENSG00000168348	zf-C2H2	ENSP00000306523.3;	NA
Homo_sapiens	IRF1	ENSG00000125347	IRF	ENSP00000405655.2;ENSP00000384406.1;ENSP00000506322.1;ENSP00000505066.1;ENSP00000473661.1;ENSP00000504877.1;ENSP00000505720.1;ENSP00000245414.4;ENSP00000480887.1;ENSP00000506263.1;ENSP00000505153.1;ENSP00000396318.1;ENSP00000506148.1;ENSP00000392455.1;ENSP00000506176.1;	3659
Homo_sapiens	IRF2	ENSG00000168310	IRF	ENSP00000377218.3;ENSP00000424552.1;ENSP00000422860.1;ENSP00000425037.1;ENSP00000427204.1;	3660
Homo_sapiens	IRF3	ENSG00000126456	IRF	ENSP00000471896.1;ENSP00000470140.1;ENSP00000310127.6;ENSP00000473128.1;ENSP00000471358.1;ENSP00000400378.2;ENSP00000472223.1;ENSP00000469113.1;ENSP00000473176.1;ENSP00000470436.1;ENSP00000470905.1;ENSP00000470431.1;ENSP00000366344.3;	3661
Homo_sapiens	IRF4	ENSG00000137265	IRF	ENSP00000436094.1;ENSP00000370343.4;	3662
Homo_sapiens	IRF5	ENSG00000128604	IRF	ENSP00000483292.1;ENSP00000419950.1;ENSP00000385352.2;ENSP00000420274.1;ENSP00000249375.4;ENSP00000417454.1;ENSP00000418037.2;ENSP00000419056.1;ENSP00000349770.5;ENSP00000418534.1;ENSP00000419149.1;ENSP00000480058.1;ENSP00000498293.1;ENSP00000417770.1;	3663
Homo_sapiens	IRF6	ENSG00000117595	IRF	ENSP00000496669.1;ENSP00000403855.1;ENSP00000355988.3;	3664
Homo_sapiens	IRF7	ENSG00000185507	IRF	ENSP00000331803.9;ENSP00000497234.1;ENSP00000432403.1;ENSP00000434524.1;ENSP00000436696.1;ENSP00000380697.1;ENSP00000434009.2;ENSP00000329411.5;ENSP00000497888.1;ENSP00000433903.1;ENSP00000434607.1;ENSP00000380700.2;ENSP00000497421.1;	3665
Homo_sapiens	IRF8	ENSG00000140968	IRF	ENSP00000456992.1;ENSP00000455048.1;ENSP00000268638.4;ENSP00000455816.1;ENSP00000455784.1;ENSP00000458047.1;	3394
Homo_sapiens	IRF9	ENSG00000213928	IRF	ENSP00000454095.1;ENSP00000313529.4;ENSP00000454078.1;ENSP00000453540.1;ENSP00000380073.3;ENSP00000453974.1;	10379
Homo_sapiens	IRX1	ENSG00000170549	Homeobox	ENSP00000305244.3;	79192
Homo_sapiens	IRX2	ENSG00000170561	Homeobox	ENSP00000372056.6;ENSP00000307006.5;	153572
Homo_sapiens	IRX3	ENSG00000177508	Homeobox	ENSP00000331608.3;	79191
Homo_sapiens	IRX4	ENSG00000113430	Homeobox	ENSP00000423161.1;ENSP00000424235.1;ENSP00000231357.2;ENSP00000481396.1;ENSP00000482393.1;	50805
Homo_sapiens	IRX5	ENSG00000176842	Homeobox	ENSP00000316250.5;ENSP00000378132.4;	10265
Homo_sapiens	IRX6	ENSG00000159387	Homeobox	ENSP00000290552.8;	79190
Homo_sapiens	ISL1	ENSG00000016082	Homeobox	ENSP00000422676.1;ENSP00000230658.7;	3670
Homo_sapiens	ISL2	ENSG00000159556	Homeobox	ENSP00000290759.4;	NA
Homo_sapiens	ISX	ENSG00000175329	Homeobox	ENSP00000386037.1;ENSP00000311492.6;	91464
Homo_sapiens	JARID2	ENSG00000008083	ARID	ENSP00000380478.3;ENSP00000341280.2;	3720
Homo_sapiens	JAZF1	ENSG00000153814	zf-C2H2	ENSP00000283928.5;	221895
Homo_sapiens	JDP2	ENSG00000140044	TF_bZIP	ENSP00000415558.2;ENSP00000452769.1;ENSP00000399587.2;ENSP00000498745.1;ENSP00000267569.5;ENSP00000409787.1;	122953
Homo_sapiens	JUN	ENSG00000177606	TF_bZIP	ENSP00000360266.2;ENSP00000503132.1;	3725
Homo_sapiens	JUNB	ENSG00000171223	TF_bZIP	ENSP00000303315.4;	3726
Homo_sapiens	JUND	ENSG00000130522	TF_bZIP	ENSP00000252818.3;ENSP00000475153.2;	3727
Homo_sapiens	KHSRP	ENSG00000088247	Others		8570
Homo_sapiens	KIAA1549	ENSG00000122778	Others		57670
Homo_sapiens	KLF1	ENSG00000105610	zf-C2H2	ENSP00000264834.3;	10661
Homo_sapiens	KLF10	ENSG00000155090	zf-C2H2	ENSP00000285407.6;ENSP00000379222.3;	7071
Homo_sapiens	KLF11	ENSG00000172059	zf-C2H2	ENSP00000442722.1;ENSP00000307023.1;ENSP00000444690.1;	8462
Homo_sapiens	KLF12	ENSG00000118922	zf-C2H2	ENSP00000366897.2;	11278
Homo_sapiens	KLF13	ENSG00000169926	zf-C2H2	ENSP00000302456.3;ENSP00000452609.1;	51621
Homo_sapiens	KLF14	ENSG00000266265	zf-C2H2	ENSP00000463287.1;	136259
Homo_sapiens	KLF15	ENSG00000163884	zf-C2H2	ENSP00000296233.3;	28999
Homo_sapiens	KLF16	ENSG00000129911	zf-C2H2	ENSP00000483701.1;ENSP00000250916.3;ENSP00000439973.1;ENSP00000480570.1;	83855
Homo_sapiens	KLF17	ENSG00000171872	zf-C2H2	ENSP00000361373.3;	128209
Homo_sapiens	KLF18	ENSG00000283039	zf-C2H2	ENSP00000489024.1;	105378952
Homo_sapiens	KLF2	ENSG00000127528	zf-C2H2	ENSP00000248071.5;	10365
Homo_sapiens	KLF3	ENSG00000109787	zf-C2H2	ENSP00000261438.5;	NA
Homo_sapiens	KLF4	ENSG00000136826	zf-C2H2	ENSP00000363804.4;ENSP00000483629.1;	9314
Homo_sapiens	KLF5	ENSG00000102554	zf-C2H2	ENSP00000440407.1;ENSP00000366915.4;	688
Homo_sapiens	KLF6	ENSG00000067082	zf-C2H2	ENSP00000419923.1;	1316
Homo_sapiens	KLF7	ENSG00000118263	zf-C2H2	ENSP00000393268.1;ENSP00000387510.1;ENSP00000403284.2;ENSP00000309570.6;	8609
Homo_sapiens	KLF8	ENSG00000102349	zf-C2H2	ENSP00000417303.1;	11279
Homo_sapiens	KLF9	ENSG00000119138	zf-C2H2	ENSP00000366330.2;	687
Homo_sapiens	KMT2C	ENSG00000055609	HMG	ENSP00000506154.1;ENSP00000507485.1;ENSP00000262189.6;ENSP00000505058.1;ENSP00000353218.4;ENSP00000508052.1;ENSP00000507142.1;ENSP00000507665.1;ENSP00000505951.1;	58508
Homo_sapiens	L3MBTL1	ENSG00000185513	zf-C2HC	ENSP00000497566.1;ENSP00000402107.4;ENSP00000362227.3;ENSP00000362226.1;ENSP00000497122.1;ENSP00000410139.2;ENSP00000398516.2;	26013
Homo_sapiens	L3MBTL3	ENSG00000198945	Others		84456
Homo_sapiens	L3MBTL4	ENSG00000154655	zf-C2HC	ENSP00000382975.3;ENSP00000318543.7;ENSP00000382976.2;	91133
Homo_sapiens	LBX1	ENSG00000138136	Homeobox	ENSP00000359212.2;	10660
Homo_sapiens	LBX2	ENSG00000179528	Homeobox	ENSP00000417116.2;ENSP00000366789.4;	85474
Homo_sapiens	LCOR	ENSG00000196233	HTH	ENSP00000501887.1;ENSP00000348298.2;ENSP00000501639.1;ENSP00000360144.3;ENSP00000360138.3;ENSP00000502316.1;ENSP00000501560.1;ENSP00000443431.1;ENSP00000502416.1;ENSP00000502633.1;ENSP00000502138.1;	84458
Homo_sapiens	LCORL	ENSG00000178177	HTH	ENSP00000501939.1;ENSP00000371661.5;ENSP00000371659.1;	254251
Homo_sapiens	LEF1	ENSG00000138795	HMG	ENSP00000265165.1;ENSP00000406176.2;ENSP00000422840.1;ENSP00000369284.2;	51176
Homo_sapiens	LEUTX	ENSG00000213921	Homeobox	ENSP00000491740.1;ENSP00000380053.3;	342900
Homo_sapiens	LHX1	ENSG00000273706	Homeobox	ENSP00000477829.1;	3975
Homo_sapiens	LHX2	ENSG00000106689	Homeobox	ENSP00000362717.4;ENSP00000476200.1;ENSP00000394978.1;	9355
Homo_sapiens	LHX3	ENSG00000107187	Homeobox	ENSP00000483080.1;ENSP00000360811.3;ENSP00000360813.4;	8022
Homo_sapiens	LHX4	ENSG00000121454	Homeobox	ENSP00000263726.2;	89884
Homo_sapiens	LHX5	ENSG00000089116	Homeobox	ENSP00000261731.2;	NA
Homo_sapiens	LHX6	ENSG00000106852	Homeobox	ENSP00000362860.2;ENSP00000362859.2;ENSP00000340137.3;ENSP00000475927.1;ENSP00000377854.4;ENSP00000441464.2;	26468
Homo_sapiens	LHX8	ENSG00000162624	Homeobox	ENSP00000294638.5;ENSP00000348597.3;	431707
Homo_sapiens	LHX9	ENSG00000143355	Homeobox	ENSP00000356360.3;ENSP00000356361.1;ENSP00000356357.4;ENSP00000453064.1;	56956
Homo_sapiens	LIN28A	ENSG00000131914	CSD	ENSP00000254231.4;ENSP00000363314.3;	79727
Homo_sapiens	LIN28B	ENSG00000187772	CSD	ENSP00000490468.1;ENSP00000489735.1;ENSP00000344401.4;	389421
Homo_sapiens	LITAF	ENSG00000189067	zf-LITAF-like	ENSP00000340118.5;ENSP00000459138.1;ENSP00000458871.1;ENSP00000458981.1;ENSP00000459533.1;ENSP00000461667.1;ENSP00000461813.1;ENSP00000483114.1;ENSP00000458836.1;ENSP00000397958.2;ENSP00000460743.1;ENSP00000460133.1;	9516
Homo_sapiens	LITAFD	ENSG00000283516	zf-LITAF-like	ENSP00000489792.1;ENSP00000490685.1;ENSP00000490446.1;	101929989
Homo_sapiens	LMX1A	ENSG00000162761	Homeobox	ENSP00000356868.4;ENSP00000294816.2;ENSP00000340226.3;	4009
Homo_sapiens	LMX1B	ENSG00000136944	Homeobox	ENSP00000436930.1;ENSP00000347684.5;ENSP00000362573.3;	4010
Homo_sapiens	LRRFIP1	ENSG00000124831	LRRFIP	ENSP00000375857.4;ENSP00000409431.1;ENSP00000289175.6;ENSP00000310109.9;ENSP00000244815.5;	9208
Homo_sapiens	LRRFIP2	ENSG00000093167	LRRFIP	ENSP00000416907.1;ENSP00000391360.1;ENSP00000409574.1;ENSP00000416364.2;ENSP00000416013.1;ENSP00000412206.1;ENSP00000405480.1;ENSP00000379705.2;ENSP00000346349.4;ENSP00000338727.4;ENSP00000413026.2;	9209
Homo_sapiens	LTF	ENSG00000012223	Others		4057
Homo_sapiens	LYAR	ENSG00000145220	Others		55646
Homo_sapiens	LYL1	ENSG00000104903	bHLH	ENSP00000264824.3;	4066
Homo_sapiens	MAEL	ENSG00000143194	HMG	ENSP00000356846.4;	84944
Homo_sapiens	MAF	ENSG00000178573	TF_bZIP	ENSP00000327048.4;ENSP00000455097.1;ENSP00000377019.1;	4094
Homo_sapiens	MAF1	ENSG00000179632	Others		84232
Homo_sapiens	MAFA	ENSG00000182759	TF_bZIP	ENSP00000328364.2;	389692
Homo_sapiens	MAFB	ENSG00000204103	TF_bZIP	ENSP00000362410.2;	9935
Homo_sapiens	MAFF	ENSG00000185022	TF_bZIP	ENSP00000388882.2;ENSP00000441482.1;ENSP00000345393.2;ENSP00000442060.1;ENSP00000416493.1;ENSP00000391589.1;ENSP00000384094.1;	23764
Homo_sapiens	MAFG	ENSG00000197063	TF_bZIP	ENSP00000350369.4;ENSP00000376173.3;ENSP00000459634.1;	4097
Homo_sapiens	MAFK	ENSG00000198517	TF_bZIP	ENSP00000386009.1;ENSP00000344903.4;ENSP00000385437.2;	7975
Homo_sapiens	MAX	ENSG00000125952	bHLH	ENSP00000452197.1;ENSP00000378104.2;ENSP00000451907.1;ENSP00000351490.4;ENSP00000450818.1;ENSP00000452286.1;ENSP00000246163.2;ENSP00000498863.1;ENSP00000284165.6;ENSP00000480127.1;ENSP00000342482.2;ENSP00000351175.4;ENSP00000452378.1;	4149
Homo_sapiens	MAZ	ENSG00000103495	zf-C2H2	ENSP00000458201.1;ENSP00000455913.1;ENSP00000219782.6;ENSP00000443956.1;ENSP00000461630.1;ENSP00000460057.1;ENSP00000313362.6;ENSP00000455794.1;	4150
Homo_sapiens	MBD1	ENSG00000141644	MBD	ENSP00000269468.5;ENSP00000465923.1;ENSP00000269471.5;ENSP00000381502.1;ENSP00000468430.1;ENSP00000372407.5;ENSP00000467017.1;ENSP00000381508.2;ENSP00000467763.1;ENSP00000464823.1;ENSP00000405268.2;ENSP00000468785.1;ENSP00000339546.5;ENSP00000269469.5;ENSP00000285102.5;ENSP00000381506.1;ENSP00000468042.1;ENSP00000466092.1;	4152
Homo_sapiens	MBD2	ENSG00000134046	MBD	ENSP00000464554.1;ENSP00000256429.3;ENSP00000381435.2;	8932
Homo_sapiens	MBD3	ENSG00000071655	MBD	ENSP00000156825.2;ENSP00000412302.2;	53615
Homo_sapiens	MBD4	ENSG00000129071	MBD	ENSP00000422327.1;ENSP00000424873.1;ENSP00000394080.2;ENSP00000249910.1;	8930
Homo_sapiens	MECOM	ENSG00000085276	zf-C2H2	ENSP00000394302.2;ENSP00000420048.1;ENSP00000417899.1;ENSP00000419995.1;ENSP00000417506.1;ENSP00000264674.3;ENSP00000419770.1;ENSP00000417299.1;ENSP00000420072.1;ENSP00000417922.1;ENSP00000420466.1;ENSP00000419757.1;ENSP00000498411.1;ENSP00000486104.1;	2122
Homo_sapiens	MECP2	ENSG00000169057	MBD	ENSP00000301948.6;ENSP00000384865.2;ENSP00000395535.2;ENSP00000486978.1;	4204
Homo_sapiens	MEF2A	ENSG00000068305	SRF	ENSP00000453478.1;ENSP00000452989.1;ENSP00000508747.1;ENSP00000509700.1;ENSP00000346389.5;ENSP00000454023.1;ENSP00000453095.1;ENSP00000453441.1;ENSP00000509137.1;ENSP00000509537.1;ENSP00000337202.8;	4205
Homo_sapiens	MEF2B	ENSG00000213999	SRF	ENSP00000402154.2;ENSP00000386480.1;ENSP00000386784.2;ENSP00000390762.2;ENSP00000386374.1;	4207
Homo_sapiens	MEF2C	ENSG00000081189	SRF	ENSP00000340874.5;ENSP00000490630.1;ENSP00000489865.1;ENSP00000490525.1;ENSP00000490241.1;ENSP00000486490.1;ENSP00000490354.1;ENSP00000426442.1;ENSP00000487184.1;ENSP00000425636.1;ENSP00000427309.1;ENSP00000490473.1;ENSP00000389610.2;ENSP00000426465.1;ENSP00000421925.5;ENSP00000424606.1;ENSP00000487430.1;ENSP00000423597.2;ENSP00000422390.2;ENSP00000485972.1;ENSP00000426665.2;ENSP00000486554.1;ENS…	4208
Homo_sapiens	MEF2D	ENSG00000116604	SRF	ENSP00000476788.1;ENSP00000271555.5;ENSP00000353803.3;ENSP00000477413.1;	4209
Homo_sapiens	MEIOSIN	ENSG00000237452	HMG	ENSP00000402674.3;	388553
Homo_sapiens	MEIS1	ENSG00000143995	Homeobox	ENSP00000454209.1;ENSP00000381518.2;ENSP00000440571.1;ENSP00000475161.1;ENSP00000272369.8;	NA
Homo_sapiens	MEIS2	ENSG00000134138	Homeobox	ENSP00000453793.1;ENSP00000453497.1;ENSP00000404185.2;ENSP00000452693.2;ENSP00000453390.1;ENSP00000380745.2;ENSP00000341400.4;ENSP00000339549.5;ENSP00000475899.1;ENSP00000380749.3;	4212
Homo_sapiens	MEIS3	ENSG00000105419	Homeobox	ENSP00000475941.1;ENSP00000453934.1;ENSP00000333552.4;ENSP00000452854.1;ENSP00000453307.1;ENSP00000454073.1;ENSP00000453757.2;ENSP00000388667.2;	56917
Homo_sapiens	MEOX1	ENSG00000005102	Homeobox	ENSP00000321684.4;ENSP00000377271.2;	4222
Homo_sapiens	MEOX2	ENSG00000106511	Homeobox	ENSP00000262041.5;	NA
Homo_sapiens	MESP1	ENSG00000166823	bHLH	ENSP00000300057.4;	55897
Homo_sapiens	MESP2	ENSG00000188095	bHLH	ENSP00000342392.3;	145873
Homo_sapiens	MGA	ENSG00000174197	T-box	ENSP00000457474.1;ENSP00000219905.7;ENSP00000457035.2;ENSP00000455155.2;ENSP00000456141.1;	23269
Homo_sapiens	MIDEAS	ENSG00000156030	Others		91748
Homo_sapiens	MIER1	ENSG00000198160	MYB	ENSP00000383820.1;ENSP00000347514.3;ENSP00000360053.1;ENSP00000383821.3;ENSP00000350321.2;ENSP00000360055.1;ENSP00000348253.6;ENSP00000360057.3;	57708
Homo_sapiens	MIER3	ENSG00000155545	MYB	ENSP00000370624.3;ENSP00000370596.3;ENSP00000370611.3;ENSP00000386584.1;	166968
Homo_sapiens	MIS18BP1	ENSG00000129534	MYB	ENSP00000309790.4;	55320
Homo_sapiens	MITF	ENSG00000187098	bHLH	ENSP00000509358.1;ENSP00000324443.5;ENSP00000377880.3;ENSP00000324246.6;ENSP00000510225.1;ENSP00000494105.1;ENSP00000391803.3;ENSP00000295600.8;ENSP00000418845.1;ENSP00000398639.1;ENSP00000509845.1;ENSP00000435909.1;	4286
Homo_sapiens	MIXL1	ENSG00000185155	Homeobox	ENSP00000442439.1;ENSP00000355775.4;	83881
Homo_sapiens	MKX	ENSG00000150051	Homeobox	ENSP00000452751.1;ENSP00000364946.4;ENSP00000400896.1;	283078
Homo_sapiens	MLLT10	ENSG00000078403	Others		8028
Homo_sapiens	MLX	ENSG00000108788	bHLH	ENSP00000416627.1;ENSP00000246912.3;ENSP00000464697.1;ENSP00000320913.3;	6945
Homo_sapiens	MLXIP	ENSG00000175727	bHLH	ENSP00000312834.6;ENSP00000440769.1;ENSP00000445891.1;ENSP00000444507.1;	22877
Homo_sapiens	MLXIPL	ENSG00000009950	bHLH	ENSP00000392636.1;ENSP00000320886.3;ENSP00000412330.2;	51085
Homo_sapiens	MNT	ENSG00000070444	bHLH	ENSP00000174618.4;	4335
Homo_sapiens	MNX1	ENSG00000130675	Homeobox	ENSP00000401158.1;ENSP00000252971.5;ENSP00000438552.1;	3110
Homo_sapiens	MSC	ENSG00000178860	bHLH	ENSP00000321445.4;	9242
Homo_sapiens	MSGN1	ENSG00000151379	bHLH	ENSP00000281047.3;	343930
Homo_sapiens	MSX1	ENSG00000163132	Homeobox	ENSP00000372170.4;	4487
Homo_sapiens	MSX2	ENSG00000120149	Homeobox	ENSP00000239243.5;	4488
Homo_sapiens	MTA1	ENSG00000182979	zf-GATA	ENSP00000385702.1;ENSP00000384180.1;ENSP00000333633.7;ENSP00000394106.1;ENSP00000393438.1;	9112
Homo_sapiens	MTA2	ENSG00000149480	zf-GATA	ENSP00000431346.1;ENSP00000431797.1;ENSP00000278823.2;	9219
Homo_sapiens	MTA3	ENSG00000057935	zf-GATA	ENSP00000383973.1;ENSP00000385045.3;ENSP00000385823.1;ENSP00000391455.1;ENSP00000384249.1;ENSP00000385241.1;ENSP00000386763.1;	57504
Homo_sapiens	MTF1	ENSG00000188786	zf-C2H2	ENSP00000362127.3;	4520
Homo_sapiens	MXD1	ENSG00000059728	bHLH	ENSP00000386523.2;ENSP00000410672.1;ENSP00000443935.1;ENSP00000264444.2;	4084
Homo_sapiens	MXD3	ENSG00000213347	bHLH	ENSP00000421463.1;ENSP00000416921.2;ENSP00000389716.2;ENSP00000425029.1;ENSP00000401867.2;	83463
Homo_sapiens	MXD4	ENSG00000123933	bHLH	ENSP00000337889.2;	10608
Homo_sapiens	MXI1	ENSG00000119950	bHLH	ENSP00000354606.4;ENSP00000499128.1;ENSP00000498928.1;ENSP00000498554.1;ENSP00000498396.1;ENSP00000499087.1;ENSP00000499158.1;ENSP00000331152.5;ENSP00000498971.1;ENSP00000499209.1;ENSP00000498306.1;ENSP00000376842.1;ENSP00000498547.1;ENSP00000498873.1;ENSP00000398981.1;ENSP00000498764.1;ENSP00000498536.1;ENSP00000498573.1;ENSP00000498390.1;ENSP00000407711.1;ENSP00000358625.1;ENSP00000239007.7;ENS…	4601
Homo_sapiens	MYB	ENSG00000118513	MYB	ENSP00000436602.1;ENSP00000433458.1;ENSP00000432948.1;ENSP00000434639.1;ENSP00000434420.1;ENSP00000434816.1;ENSP00000436925.1;ENSP00000434723.1;ENSP00000356788.4;ENSP00000436605.1;ENSP00000477898.1;ENSP00000432811.1;ENSP00000403387.2;ENSP00000356786.2;ENSP00000339992.5;ENSP00000435938.1;ENSP00000413011.2;ENSP00000433745.1;ENSP00000434795.1;ENSP00000432877.1;ENSP00000436385.1;ENSP00000435497.1;ENS…	4602
Homo_sapiens	MYBL1	ENSG00000185697	MYB	ENSP00000429633.2;ENSP00000428265.1;ENSP00000428011.2;	4603
Homo_sapiens	MYBL2	ENSG00000101057	MYB	ENSP00000380072.4;ENSP00000217026.4;	4605
Homo_sapiens	MYC	ENSG00000136997	bHLH	ENSP00000499182.1;ENSP00000367207.3;ENSP00000499105.1;ENSP00000478887.2;ENSP00000430235.2;	4609
Homo_sapiens	MYCL	ENSG00000116990	bHLH	ENSP00000380494.2;ENSP00000361903.2;	4610
Homo_sapiens	MYCN	ENSG00000134323	bHLH	ENSP00000281043.3;ENSP00000491476.1;	4613
Homo_sapiens	MYEF2	ENSG00000104177	Others		NA
Homo_sapiens	MYF5	ENSG00000111049	bHLH	ENSP00000228644.3;	NA
Homo_sapiens	MYF6	ENSG00000111046	bHLH	ENSP00000228641.3;	NA
Homo_sapiens	MYNN	ENSG00000085274	ZBTB	ENSP00000349150.3;ENSP00000349150.3;ENSP00000326240.4;ENSP00000326240.4;ENSP00000473654.1;ENSP00000440637.1;ENSP00000473335.1;	55892
Homo_sapiens	MYOD1	ENSG00000129152	bHLH	ENSP00000250003.3;	NA
Homo_sapiens	MYOG	ENSG00000122180	bHLH	ENSP00000241651.4;	4656
Homo_sapiens	MYRF	ENSG00000124920	NDT80_PhoG	ENSP00000265460.5;ENSP00000278836.4;ENSP00000502795.1;	745
Homo_sapiens	MYRFL	ENSG00000166268	NDT80_PhoG	ENSP00000449598.2;ENSP00000448753.2;	196446
Homo_sapiens	MYSM1	ENSG00000162601	MYB	ENSP00000499686.1;ENSP00000499586.1;ENSP00000418734.1;ENSP00000499373.1;	114803
Homo_sapiens	MYT1	ENSG00000196132	zf-C2HC	ENSP00000480510.1;ENSP00000498616.1;ENSP00000353269.4;ENSP00000327465.1;ENSP00000499493.1;ENSP00000442412.1;	NA
Homo_sapiens	MYT1L	ENSG00000186487	zf-C2HC	ENSP00000497068.1;ENSP00000497479.2;ENSP00000497331.2;ENSP00000498210.2;ENSP00000497722.1;ENSP00000497244.2;ENSP00000496808.2;ENSP00000496986.1;ENSP00000497501.2;ENSP00000497024.1;ENSP00000497017.1;ENSP00000497309.1;ENSP00000509916.1;ENSP00000496783.2;ENSP00000497452.1;ENSP00000382114.3;ENSP00000497273.1;ENSP00000497556.1;ENSP00000498070.2;ENSP00000497604.2;ENSP00000496811.2;ENSP00000496948.1;ENS…	23040
Homo_sapiens	MZF1	ENSG00000099326	zf-C2H2	ENSP00000469493.1;ENSP00000215057.1;	7593
Homo_sapiens	NANOG	ENSG00000111704	Homeobox	ENSP00000229307.4;ENSP00000435288.1;ENSP00000444434.1;	79923
Homo_sapiens	NANOGNB	ENSG00000205857	Homeobox	ENSP00000492127.1;ENSP00000371553.1;	360030
Homo_sapiens	NANOGP8	ENSG00000255192	Homeobox	ENSP00000487073.2;ENSP00000487045.1;	388112
Homo_sapiens	NCOA1	ENSG00000084676	bHLH	ENSP00000288599.5;ENSP00000385216.1;ENSP00000385097.1;ENSP00000320940.5;ENSP00000379197.3;	8648
Homo_sapiens	NCOR1	ENSG00000141027	MYB	ENSP00000268712.2;ENSP00000379189.1;ENSP00000379192.1;	9611
Homo_sapiens	NCOR2	ENSG00000196498	MYB	ENSP00000408247.1;ENSP00000348551.4;ENSP00000400281.2;ENSP00000385618.3;ENSP00000405367.1;ENSP00000402808.1;ENSP00000384202.1;ENSP00000384018.1;	9612
Homo_sapiens	NEUROD1	ENSG00000162992	bHLH	ENSP00000506907.1;ENSP00000295108.3;ENSP00000507492.1;	4760
Homo_sapiens	NEUROD2	ENSG00000171532	bHLH	ENSP00000306754.4;	4761
Homo_sapiens	NEUROD4	ENSG00000123307	bHLH	ENSP00000242994.3;	NA
Homo_sapiens	NEUROD6	ENSG00000164600	bHLH	ENSP00000297142.3;	NA
Homo_sapiens	NEUROG1	ENSG00000181965	bHLH	ENSP00000317580.4;	NA
Homo_sapiens	NEUROG2	ENSG00000178403	bHLH	ENSP00000317333.3;	63973
Homo_sapiens	NEUROG3	ENSG00000122859	bHLH	ENSP00000242462.4;	50674
Homo_sapiens	NFAT5	ENSG00000102908	RHD	ENSP00000338806.3;ENSP00000457593.1;ENSP00000346420.2;ENSP00000462061.1;	10725
Homo_sapiens	NFATC1	ENSG00000131196	RHD	ENSP00000468111.1;ENSP00000466489.1;ENSP00000439992.1;ENSP00000316553.5;ENSP00000466194.1;ENSP00000467181.1;ENSP00000442435.1;ENSP00000253506.5;ENSP00000389377.2;ENSP00000380892.2;ENSP00000327850.3;	4772
Homo_sapiens	NFATC2	ENSG00000101096	RHD	ENSP00000477142.1;ENSP00000477342.1;ENSP00000360619.3;ENSP00000477370.1;ENSP00000379330.3;ENSP00000396471.1;	4773
Homo_sapiens	NFATC3	ENSG00000072736	RHD	ENSP00000460533.1;ENSP00000300659.5;ENSP00000331324.4;ENSP00000456379.1;ENSP00000264008.6;ENSP00000456120.1;	4775
Homo_sapiens	NFATC4	ENSG00000100968	RHD	ENSP00000452270.1;ENSP00000450733.1;ENSP00000450469.1;ENSP00000250373.4;ENSP00000451395.1;ENSP00000451502.1;ENSP00000451183.1;ENSP00000451454.1;ENSP00000450810.1;ENSP00000396788.3;ENSP00000452349.1;ENSP00000439350.2;ENSP00000450644.1;ENSP00000388910.2;ENSP00000388668.2;ENSP00000451224.1;ENSP00000451151.1;ENSP00000450590.1;ENSP00000452039.1;ENSP00000450686.1;ENSP00000451284.1;	4776
Homo_sapiens	NFE2	ENSG00000123405	TF_bZIP	ENSP00000447558.1;ENSP00000312436.4;ENSP00000446929.1;ENSP00000397185.2;ENSP00000439120.2;	4778
Homo_sapiens	NFE2L1	ENSG00000082641	TF_bZIP	ENSP00000461960.1;ENSP00000354855.3;ENSP00000355190.3;ENSP00000445811.1;ENSP00000350072.5;ENSP00000464446.1;ENSP00000463291.1;	4779
Homo_sapiens	NFE2L2	ENSG00000116044	TF_bZIP	ENSP00000391590.1;ENSP00000411575.2;ENSP00000467401.1;ENSP00000380252.3;ENSP00000380253.4;	4780
Homo_sapiens	NFE2L3	ENSG00000050344	TF_bZIP	ENSP00000056233.3;	NA
Homo_sapiens	NFIA	ENSG00000162599	CTF_NFI	ENSP00000499651.1;ENSP00000499597.1;ENSP00000360233.1;ENSP00000360227.1;ENSP00000474462.1;ENSP00000474806.1;ENSP00000474461.1;ENSP00000360229.3;ENSP00000499693.1;ENSP00000384680.2;ENSP00000419785.2;ENSP00000473830.1;ENSP00000499729.1;ENSP00000499326.1;ENSP00000360231.3;ENSP00000384523.3;ENSP00000499312.1;ENSP00000360226.1;	4774
Homo_sapiens	NFIB	ENSG00000147862	CTF_NFI	ENSP00000370346.3;ENSP00000490762.1;ENSP00000496424.1;ENSP00000442888.1;ENSP00000489634.1;ENSP00000380709.2;ENSP00000490588.1;ENSP00000370321.4;ENSP00000380705.3;ENSP00000490945.1;ENSP00000370311.1;ENSP00000490020.1;ENSP00000490864.1;ENSP00000370308.3;ENSP00000490950.1;ENSP00000475362.1;ENSP00000370340.1;ENSP00000475813.2;ENSP00000380711.2;	4781
Homo_sapiens	NFIC	ENSG00000141905	CTF_NFI	ENSP00000465177.1;ENSP00000466647.1;ENSP00000465655.1;ENSP00000396843.2;ENSP00000378543.2;ENSP00000492983.1;ENSP00000342194.2;	4782
Homo_sapiens	NFIL3	ENSG00000165030	TF_bZIP	ENSP00000297689.2;	4783
Homo_sapiens	NFILZ	ENSG00000268480	TF_bZIP	ENSP00000500604.1;ENSP00000509575.1;ENSP00000500121.1;ENSP00000499970.1;	105372267
Homo_sapiens	NFIX	ENSG00000008441	CTF_NFI	ENSP00000466735.1;ENSP00000466389.1;ENSP00000468794.1;ENSP00000502554.1;ENSP00000467785.1;ENSP00000467512.1;ENSP00000481181.2;ENSP00000353219.4;ENSP00000465616.1;ENSP00000351354.5;ENSP00000509710.1;ENSP00000465094.1;ENSP00000468707.1;ENSP00000380781.2;	4784
Homo_sapiens	NFKB1	ENSG00000109320	RHD	ENSP00000426147.1;ENSP00000423877.1;ENSP00000424815.1;ENSP00000420904.1;ENSP00000469340.1;ENSP00000424790.1;ENSP00000378297.4;ENSP00000498904.1;ENSP00000499031.1;ENSP00000226574.4;	4790
Homo_sapiens	NFKB2	ENSG00000077150	RHD	ENSP00000499294.1;ENSP00000498308.1;ENSP00000410256.1;ENSP00000189444.6;ENSP00000358983.3;	4791
Homo_sapiens	NFRKB	ENSG00000170322	Others		4798
Homo_sapiens	NFX1	ENSG00000086102	zf-NF-X1	ENSP00000317695.6;ENSP00000368856.3;	4799
Homo_sapiens	NFXL1	ENSG00000170448	zf-NF-X1	ENSP00000422037.1;ENSP00000370949.3;ENSP00000333113.4;ENSP00000425812.1;	152518
Homo_sapiens	NFYA	ENSG00000001167	NF-YA	ENSP00000229418.6;ENSP00000345702.6;	4800
Homo_sapiens	NFYB	ENSG00000120837	NF-YB	ENSP00000447486.1;ENSP00000240055.3;ENSP00000448250.2;	4801
Homo_sapiens	NFYC	ENSG00000066136	NF-YC	ENSP00000361738.1;ENSP00000408867.2;ENSP00000361737.1;ENSP00000361754.4;ENSP00000361734.1;ENSP00000312617.5;ENSP00000433413.1;ENSP00000436710.1;ENSP00000409219.2;ENSP00000434404.1;ENSP00000404427.3;ENSP00000414299.2;ENSP00000396620.2;ENSP00000408315.2;ENSP00000433820.1;ENSP00000416403.1;ENSP00000397647.1;ENSP00000361736.1;	4802
Homo_sapiens	NHLH1	ENSG00000171786	bHLH	ENSP00000302189.5;	NA
Homo_sapiens	NHLH2	ENSG00000177551	bHLH	ENSP00000358519.1;ENSP00000322087.3;ENSP00000405062.1;	4808
Homo_sapiens	NKRF	ENSG00000186416	Others		55922
Homo_sapiens	NKX1-1	ENSG00000235608	Homeobox	ENSP00000407978.2;	54729
Homo_sapiens	NKX1-2	ENSG00000229544	Homeobox	ENSP00000451945.1;	NA
Homo_sapiens	NKX2-1	ENSG00000136352	Homeobox	ENSP00000346879.6;ENSP00000429607.2;ENSP00000429519.4;ENSP00000428341.1;	7080
Homo_sapiens	NKX2-2	ENSG00000125820	Homeobox	ENSP00000366347.4;	4821
Homo_sapiens	NKX2-3	ENSG00000119919	Homeobox	ENSP00000342828.7;	NA
Homo_sapiens	NKX2-4	ENSG00000125816	Homeobox	ENSP00000345147.4;	NA
Homo_sapiens	NKX2-5	ENSG00000183072	Homeobox	ENSP00000327758.4;	1482
Homo_sapiens	NKX2-6	ENSG00000180053	Homeobox	ENSP00000320089.3;	137814
Homo_sapiens	NKX2-8	ENSG00000136327	Homeobox	ENSP00000258829.4;	26257
Homo_sapiens	NKX3-1	ENSG00000167034	Homeobox	ENSP00000370253.4;ENSP00000429729.1;	4824
Homo_sapiens	NKX3-2	ENSG00000109705	Homeobox	ENSP00000371875.5;	579
Homo_sapiens	NKX6-1	ENSG00000163623	Homeobox	ENSP00000295886.3;ENSP00000449761.2;	4825
Homo_sapiens	NKX6-2	ENSG00000148826	Homeobox	ENSP00000357581.5;	84504
Homo_sapiens	NKX6-3	ENSG00000165066	Homeobox	ENSP00000428361.2;	157848
Homo_sapiens	NME2	ENSG00000243678	Others		4831
Homo_sapiens	NOBOX	ENSG00000106410	Homeobox	ENSP00000496732.1;ENSP00000419457.1;ENSP00000495343.1;ENSP00000419565.1;	135935
Homo_sapiens	NOTO	ENSG00000214513	Homeobox	ENSP00000381486.3;	344022
Homo_sapiens	NPAS1	ENSG00000130751	bHLH	ENSP00000405290.1;ENSP00000469142.1;	4861
Homo_sapiens	NPAS2	ENSG00000170485	bHLH	ENSP00000338283.5;ENSP00000395265.1;ENSP00000397595.2;ENSP00000388528.1;	4862
Homo_sapiens	NPAS3	ENSG00000151322	bHLH	ENSP00000447213.2;ENSP00000506064.1;	64067
Homo_sapiens	NPAS4	ENSG00000174576	bHLH	ENSP00000311196.2;ENSP00000492526.1;ENSP00000433135.1;	266743
Homo_sapiens	NR0B1	ENSG00000169297	Miscellaneous	ENSP00000368253.4;ENSP00000368246.1;	190
Homo_sapiens	NR0B2	ENSG00000131910	Miscellaneous	ENSP00000254227.3;	8431
Homo_sapiens	NR1D1	ENSG00000126368	THR-like	ENSP00000246672.3;	9572
Homo_sapiens	NR1D2	ENSG00000174738	THR-like	ENSP00000373283.3;ENSP00000310006.3;	9975
Homo_sapiens	NR1H2	ENSG00000131408	THR-like	ENSP00000469778.1;ENSP00000472526.1;ENSP00000471194.1;ENSP00000396151.2;ENSP00000471294.1;ENSP00000472138.1;ENSP00000470518.1;ENSP00000472271.1;ENSP00000499121.1;ENSP00000253727.4;	7376
Homo_sapiens	NR1H3	ENSG00000025434	THR-like	ENSP00000477707.1;ENSP00000412636.1;ENSP00000432073.1;ENSP00000403696.1;ENSP00000434650.1;ENSP00000415591.1;ENSP00000378793.3;ENSP00000403798.1;ENSP00000385073.1;ENSP00000384745.3;ENSP00000391005.1;ENSP00000387946.2;ENSP00000433271.1;ENSP00000420656.1;ENSP00000385801.1;	10062
Homo_sapiens	NR1H4	ENSG00000012504	THR-like	ENSP00000376712.3;ENSP00000496908.1;ENSP00000315442.5;ENSP00000448978.1;ENSP00000448506.1;ENSP00000447149.1;ENSP00000188403.7;	9971
Homo_sapiens	NR1I2	ENSG00000144852	THR-like	ENSP00000420297.2;ENSP00000336528.4;ENSP00000377319.3;	8856
Homo_sapiens	NR1I3	ENSG00000143257	THR-like	ENSP00000423089.1;ENSP00000412672.2;ENSP00000356959.2;ENSP00000424345.1;ENSP00000423666.1;ENSP00000399361.2;ENSP00000426016.1;ENSP00000421588.1;ENSP00000356958.2;ENSP00000406493.2;ENSP00000426292.1;ENSP00000425417.1;ENSP00000407446.2;ENSP00000356962.5;ENSP00000425607.1;ENSP00000427600.1;ENSP00000421374.1;ENSP00000425900.1;ENSP00000356961.4;ENSP00000356960.3;ENSP00000423007.1;ENSP00000427034.1;ENS…	9970
Homo_sapiens	NR2C1	ENSG00000120798	RXR-like	ENSP00000333275.4;ENSP00000478728.1;ENSP00000376813.3;ENSP00000328843.7;	7181
Homo_sapiens	NR2C2	ENSG00000177463	RXR-like	ENSP00000388387.1;ENSP00000384463.2;ENSP00000483059.1;ENSP00000412473.1;ENSP00000413438.1;ENSP00000320447.6;ENSP00000376814.3;ENSP00000401807.1;	7182
Homo_sapiens	NR2E1	ENSG00000112333	RXR-like	ENSP00000357982.5;ENSP00000357979.3;	7101
Homo_sapiens	NR2E3	ENSG00000278570	RXR-like	ENSP00000482504.1;ENSP00000479962.1;ENSP00000479254.1;	10002
Homo_sapiens	NR2F1	ENSG00000175745	RXR-like	ENSP00000495740.1;ENSP00000481517.1;ENSP00000325819.3;	NA
Homo_sapiens	NR2F2	ENSG00000185551	RXR-like	ENSP00000401674.2;ENSP00000457112.1;ENSP00000389853.2;ENSP00000377726.2;ENSP00000377721.3;	7026
Homo_sapiens	NR2F6	ENSG00000160113	RXR-like	ENSP00000291442.2;ENSP00000471686.1;	2063
Homo_sapiens	NR3C1	ENSG00000113580	ESR-like	ENSP00000387672.2;ENSP00000427672.1;ENSP00000498663.1;ENSP00000377977.2;ENSP00000422518.1;ENSP00000405282.2;ENSP00000377979.2;ENSP00000231509.3;ENSP00000343205.2;	2908
Homo_sapiens	NR3C2	ENSG00000151623	ESR-like	ENSP00000350815.3;ENSP00000341390.4;ENSP00000421481.1;ENSP00000423510.1;ENSP00000486719.1;ENSP00000343907.4;	4306
Homo_sapiens	NR4A1	ENSG00000123358	NGFIB-like	ENSP00000449539.1;ENSP00000353427.3;ENSP00000378302.1;ENSP00000243050.1;ENSP00000449587.1;ENSP00000440864.1;ENSP00000457070.1;ENSP00000378301.2;	3164
Homo_sapiens	NR4A2	ENSG00000153234	NGFIB-like	ENSP00000415632.1;ENSP00000386747.1;ENSP00000394671.1;ENSP00000385379.2;ENSP00000386993.2;ENSP00000410952.1;ENSP00000344479.4;ENSP00000502739.1;ENSP00000389986.1;	4929
Homo_sapiens	NR4A3	ENSG00000119508	NGFIB-like	ENSP00000333122.1;ENSP00000482027.1;ENSP00000378531.2;ENSP00000340301.4;	8013
Homo_sapiens	NR5A1	ENSG00000136931	SF-like	ENSP00000393245.1;ENSP00000362689.3;ENSP00000362690.4;ENSP00000483309.1;	2516
Homo_sapiens	NR5A2	ENSG00000116833	SF-like	ENSP00000356326.3;ENSP00000356331.3;ENSP00000236914.3;ENSP00000439116.1;	2494
Homo_sapiens	NR6A1	ENSG00000148200	GCNF-like	ENSP00000413701.2;ENSP00000420587.1;ENSP00000362686.3;ENSP00000341135.4;ENSP00000420267.1;	2649
Homo_sapiens	NRF1	ENSG00000106459	Nrf1	ENSP00000376922.2;ENSP00000342351.5;ENSP00000376924.1;ENSP00000394877.1;ENSP00000223190.4;ENSP00000309826.2;	4899
Homo_sapiens	NRL	ENSG00000129535	TF_bZIP	ENSP00000380197.2;ENSP00000380193.1;ENSP00000452966.1;ENSP00000454062.2;ENSP00000380191.1;	4901
Homo_sapiens	NSD2	ENSG00000109685	HMG	ENSP00000425761.1;ENSP00000329167.5;ENSP00000504406.1;ENSP00000427516.2;ENSP00000372347.5;ENSP00000381311.1;ENSP00000423972.1;ENSP00000372348.2;ENSP00000308780.6;ENSP00000372351.3;ENSP00000421681.1;ENSP00000424482.1;ENSP00000399251.2;	7468
Homo_sapiens	OLIG1	ENSG00000184221	bHLH	ENSP00000371785.1;	NA
Homo_sapiens	OLIG2	ENSG00000205927	bHLH	ENSP00000371794.3;ENSP00000331040.3;	10215
Homo_sapiens	OLIG3	ENSG00000177468	bHLH	ENSP00000356708.2;	167826
Homo_sapiens	ONECUT1	ENSG00000169856	CUT	ENSP00000302630.4;ENSP00000476168.1;	3175
Homo_sapiens	ONECUT2	ENSG00000119547	CUT	ENSP00000419185.2;	NA
Homo_sapiens	ONECUT3	ENSG00000205922	CUT	ENSP00000371786.4;	390874
Homo_sapiens	OSR1	ENSG00000143867	zf-C2H2	ENSP00000272223.2;	130497
Homo_sapiens	OSR2	ENSG00000164920	zf-C2H2	ENSP00000414657.2;ENSP00000430780.1;ENSP00000429910.1;ENSP00000430041.1;ENSP00000402862.2;ENSP00000297565.4;ENSP00000430074.1;	116039
Homo_sapiens	OTP	ENSG00000171540	Homeobox	ENSP00000302814.3;	23440
Homo_sapiens	OTX1	ENSG00000115507	TF_Otx	ENSP00000355631.3;ENSP00000282549.2;	5013
Homo_sapiens	OTX2	ENSG00000165588	TF_Otx	ENSP00000386185.3;ENSP00000500744.1;ENSP00000508798.1;ENSP00000452336.1;ENSP00000343819.5;ENSP00000500595.1;ENSP00000500115.1;ENSP00000451357.2;ENSP00000500061.1;ENSP00000451272.2;	5015
Homo_sapiens	OVOL1	ENSG00000172818	zf-C2H2	ENSP00000434220.1;ENSP00000337862.3;	5017
Homo_sapiens	OVOL2	ENSG00000125850	zf-C2H2	ENSP00000278780.5;	58495
Homo_sapiens	OVOL3	ENSG00000105261	zf-C2H2	ENSP00000487603.1;ENSP00000465620.2;	728361
Homo_sapiens	PARP12	ENSG00000059378	Others		64761
Homo_sapiens	PATZ1	ENSG00000100105	ZBTB	ENSP00000384173.3;ENSP00000384173.3;ENSP00000215919.3;ENSP00000215919.3;ENSP00000337520.4;ENSP00000337520.4;ENSP00000266269.5;ENSP00000266269.5;	23598
Homo_sapiens	PAX1	ENSG00000125813	PAX	ENSP00000410355.2;ENSP00000481334.1;ENSP00000381499.2;	5075
Homo_sapiens	PAX2	ENSG00000075891	PAX	ENSP00000452489.2;ENSP00000355069.4;ENSP00000398652.2;ENSP00000347385.3;ENSP00000396259.1;ENSP00000506041.1;ENSP00000359319.3;	5076
Homo_sapiens	PAX3	ENSG00000135903	PAX	ENSP00000258387.5;ENSP00000343052.4;ENSP00000375921.2;ENSP00000386817.3;ENSP00000386750.3;ENSP00000375922.3;ENSP00000338767.5;ENSP00000342092.4;	5077
Homo_sapiens	PAX4	ENSG00000106331	PAX	ENSP00000477877.1;ENSP00000339906.2;ENSP00000491782.1;ENSP00000368014.4;	5078
Homo_sapiens	PAX5	ENSG00000196092	PAX	ENSP00000367071.2;ENSP00000429637.1;ENSP00000367084.2;ENSP00000367078.2;ENSP00000429291.1;ENSP00000412188.1;ENSP00000350844.4;ENSP00000404687.1;ENSP00000367083.2;ENSP00000498443.1;ENSP00000430773.1;ENSP00000429359.1;ENSP00000431038.1;ENSP00000429197.1;	5079
Homo_sapiens	PAX6	ENSG00000007372	PAX	ENSP00000492024.1;ENSP00000491210.1;ENSP00000492822.1;ENSP00000491280.1;ENSP00000368406.3;ENSP00000491267.1;ENSP00000492808.1;ENSP00000492397.1;ENSP00000491492.1;ENSP00000404100.1;ENSP00000492437.1;ENSP00000491295.1;ENSP00000492756.1;ENSP00000491365.1;ENSP00000404356.2;ENSP00000492129.1;ENSP00000492587.1;ENSP00000491948.1;ENSP00000491872.1;ENSP00000492181.1;ENSP00000397384.2;ENSP00000491065.1;ENS…	5080
Homo_sapiens	PAX7	ENSG00000009709	PAX	ENSP00000364524.3;ENSP00000383502.3;ENSP00000403389.2;	5081
Homo_sapiens	PAX8	ENSG00000125618	PAX	ENSP00000263334.6;ENSP00000505425.1;ENSP00000380768.3;ENSP00000263335.7;ENSP00000314750.5;ENSP00000395498.3;	7849
Homo_sapiens	PAX9	ENSG00000198807	PAX	ENSP00000355245.6;ENSP00000384817.2;ENSP00000501203.1;	5083
Homo_sapiens	PAXBP1	ENSG00000159086	GCFC	ENSP00000290178.4;ENSP00000328992.4;	94104
Homo_sapiens	PBRM1	ENSG00000163939	HMG	ENSP00000338302.4;ENSP00000296302.7;ENSP00000386643.3;ENSP00000378307.3;ENSP00000386601.1;ENSP00000386529.1;ENSP00000387775.1;ENSP00000386593.1;ENSP00000349213.4;	55193
Homo_sapiens	PBX1	ENSG00000185630	Homeobox	ENSP00000485692.1;ENSP00000439943.2;ENSP00000453188.1;ENSP00000356872.1;ENSP00000452727.1;ENSP00000483563.1;ENSP00000405890.2;	5087
Homo_sapiens	PBX2	ENSG00000204304	Homeobox	ENSP00000364190.3;	5089
Homo_sapiens	PBX3	ENSG00000167081	Homeobox	ENSP00000341990.5;ENSP00000387456.2;ENSP00000362586.4;ENSP00000362588.5;	5090
Homo_sapiens	PBX4	ENSG00000105717	Homeobox	ENSP00000251203.5;	80714
Homo_sapiens	PDX1	ENSG00000139515	Homeobox	ENSP00000370421.4;	3651
Homo_sapiens	PEG3	ENSG00000198300	zf-C2H2	ENSP00000496914.1;ENSP00000472402.1;ENSP00000498138.1;ENSP00000497466.1;ENSP00000496867.1;ENSP00000473190.1;ENSP00000497332.1;ENSP00000470467.2;ENSP00000498047.1;ENSP00000469486.1;ENSP00000497512.1;ENSP00000326581.7;ENSP00000472395.1;ENSP00000497971.1;ENSP00000496853.1;	5178
Homo_sapiens	PGR	ENSG00000082175	ESR-like	ENSP00000325120.5;ENSP00000436561.1;ENSP00000482698.1;ENSP00000432914.1;ENSP00000436803.1;ENSP00000432352.1;ENSP00000487607.1;ENSP00000263463.5;	5241
Homo_sapiens	PHB	ENSG00000167085	Others		5245
Homo_sapiens	PHOX2A	ENSG00000165462	Homeobox	ENSP00000444845.1;ENSP00000298231.5;	NA
Homo_sapiens	PHOX2B	ENSG00000109132	Homeobox	ENSP00000226382.2;	8929
Homo_sapiens	PHTF1	ENSG00000116793	Others		10745
Homo_sapiens	PIAS1	ENSG00000033800	zf-MIZ	ENSP00000438574.1;ENSP00000249636.6;	8554
Homo_sapiens	PIAS2	ENSG00000078043	zf-MIZ	ENSP00000465676.1;ENSP00000317163.6;ENSP00000443238.1;ENSP00000479025.1;	9063
Homo_sapiens	PIAS3	ENSG00000131788	zf-MIZ	ENSP00000376765.2;ENSP00000358304.1;	10401
Homo_sapiens	PIAS4	ENSG00000105229	zf-MIZ	ENSP00000262971.1;	51588
Homo_sapiens	PINX1	ENSG00000258724	HMG	ENSP00000451145.1;	54984
Homo_sapiens	PITX1	ENSG00000069011	Homeobox	ENSP00000265340.6;ENSP00000422908.1;ENSP00000427542.1;ENSP00000423624.1;	5307
Homo_sapiens	PITX2	ENSG00000164093	Homeobox	ENSP00000424142.1;ENSP00000347004.2;ENSP00000347192.5;ENSP00000481951.2;ENSP00000495061.1;ENSP00000378095.4;ENSP00000475617.1;ENSP00000421454.1;	5308
Homo_sapiens	PITX3	ENSG00000107859	Homeobox	ENSP00000439383.1;ENSP00000359019.3;	NA
Homo_sapiens	PKNOX1	ENSG00000160199	Homeobox	ENSP00000291547.4;ENSP00000402243.2;	5316
Homo_sapiens	PKNOX2	ENSG00000165495	Homeobox	ENSP00000298282.8;	63876
Homo_sapiens	PLAG1	ENSG00000181690	zf-C2H2	ENSP00000416537.2;ENSP00000404067.2;ENSP00000325546.3;	5324
Homo_sapiens	PLAGL1	ENSG00000118495	zf-C2H2	ENSP00000501459.1;ENSP00000496979.1;ENSP00000486355.1;ENSP00000346810.2;ENSP00000485907.1;ENSP00000487447.1;ENSP00000395960.2;ENSP00000356543.1;ENSP00000486752.1;ENSP00000486632.1;ENSP00000496815.1;ENSP00000353734.2;ENSP00000496874.1;ENSP00000400929.1;ENSP00000356544.1;ENSP00000486763.1;ENSP00000497363.1;ENSP00000400060.1;ENSP00000392418.1;ENSP00000497492.1;	5325
Homo_sapiens	PLAGL2	ENSG00000126003	zf-C2H2	ENSP00000246229.4;	5326
Homo_sapiens	PLEK	ENSG00000115956	Others		5341
Homo_sapiens	PLSCR1	ENSG00000188313	Others		5359
Homo_sapiens	PMS1	ENSG00000064933	HMG	ENSP00000406490.3;ENSP00000387169.1;ENSP00000406225.1;ENSP00000387125.3;ENSP00000389938.1;ENSP00000401064.2;ENSP00000398378.3;ENSP00000485312.1;ENSP00000404492.4;	5378
Homo_sapiens	POU1F1	ENSG00000064835	Pou	ENSP00000454072.1;ENSP00000263781.2;ENSP00000342931.3;	5449
Homo_sapiens	POU2F1	ENSG00000143190	Pou	ENSP00000441285.2;ENSP00000414660.4;ENSP00000415993.1;ENSP00000401217.2;ENSP00000356836.5;ENSP00000356840.2;	5451
Homo_sapiens	POU2F2	ENSG00000028277	Pou	ENSP00000437224.1;ENSP00000475664.1;ENSP00000476062.2;ENSP00000453255.1;ENSP00000452930.2;ENSP00000471890.1;ENSP00000339369.5;ENSP00000373992.3;ENSP00000509972.1;ENSP00000454179.1;ENSP00000431603.3;ENSP00000436988.1;	5452
Homo_sapiens	POU2F3	ENSG00000137709	Pou	ENSP00000441687.2;ENSP00000260264.4;ENSP00000453150.2;	25833
Homo_sapiens	POU3F1	ENSG00000185668	Pou	ENSP00000362103.2;	5453
Homo_sapiens	POU3F2	ENSG00000184486	Pou	ENSP00000329170.5;	5454
Homo_sapiens	POU3F3	ENSG00000198914	Pou	ENSP00000355001.2;ENSP00000501036.1;	5455
Homo_sapiens	POU3F4	ENSG00000196767	Pou	ENSP00000495996.1;	5456
Homo_sapiens	POU4F1	ENSG00000152192	Pou	ENSP00000366413.4;	5457
Homo_sapiens	POU4F2	ENSG00000151615	Pou	ENSP00000281321.3;	5458
Homo_sapiens	POU4F3	ENSG00000091010	Pou	ENSP00000495718.1;	5459
Homo_sapiens	POU5F1	ENSG00000204531	Pou	ENSP00000389359.2;ENSP00000475880.2;ENSP00000425083.1;ENSP00000475512.1;ENSP00000425479.1;ENSP00000259915.7;	5460
Homo_sapiens	POU5F1B	ENSG00000212993	Pou	ENSP00000495779.1;ENSP00000419298.2;	5462
Homo_sapiens	POU5F2	ENSG00000248483	Pou	ENSP00000489796.1;	134187
Homo_sapiens	POU6F1	ENSG00000184271	Pou	ENSP00000448389.2;ENSP00000330190.11;	5463
Homo_sapiens	POU6F2	ENSG00000106536	Pou	ENSP00000430514.3;ENSP00000384004.1;	11281
Homo_sapiens	PPARA	ENSG00000186951	THR-like	ENSP00000414752.1;ENSP00000385246.1;ENSP00000385523.1;	5465
Homo_sapiens	PPARD	ENSG00000112033	THR-like	ENSP00000310928.4;ENSP00000353916.3;ENSP00000414372.2;ENSP00000413314.2;ENSP00000337063.2;	5467
Homo_sapiens	PPARG	ENSG00000132170	THR-like	ENSP00000508248.1;ENSP00000507893.1;ENSP00000498300.1;ENSP00000507572.1;ENSP00000312472.7;ENSP00000380195.3;ENSP00000380196.2;ENSP00000287820.6;ENSP00000495840.2;ENSP00000494934.2;ENSP00000494873.2;ENSP00000498717.1;ENSP00000508065.1;ENSP00000380210.3;ENSP00000380221.3;ENSP00000380224.4;ENSP00000498500.1;ENSP00000380205.3;ENSP00000507823.1;ENSP00000498313.1;ENSP00000506813.1;	5468
Homo_sapiens	PRDM1	ENSG00000057657	zf-C2H2	ENSP00000358092.4;ENSP00000358087.2;ENSP00000498716.1;ENSP00000358085.3;ENSP00000498029.1;ENSP00000498580.1;	639
Homo_sapiens	PRDM10	ENSG00000170325	zf-C2H2	ENSP00000398431.2;ENSP00000351686.5;ENSP00000431262.1;ENSP00000302669.6;ENSP00000354118.3;ENSP00000432237.1;	56980
Homo_sapiens	PRDM11	ENSG00000019485	Others		56981
Homo_sapiens	PRDM12	ENSG00000130711	zf-C2H2	ENSP00000502471.1;ENSP00000253008.2;	59335
Homo_sapiens	PRDM13	ENSG00000112238	zf-C2H2	ENSP00000358217.5;	59336
Homo_sapiens	PRDM14	ENSG00000147596	zf-C2H2	ENSP00000276594.2;	63978
Homo_sapiens	PRDM15	ENSG00000141956	zf-C2H2	ENSP00000408592.2;ENSP00000501856.1;ENSP00000381556.2;ENSP00000431410.1;ENSP00000269844.4;ENSP00000396943.2;ENSP00000387958.1;	63977
Homo_sapiens	PRDM16	ENSG00000142611	zf-C2H2	ENSP00000421400.1;ENSP00000425796.1;ENSP00000367643.2;ENSP00000426975.1;ENSP00000270722.5;	63976
Homo_sapiens	PRDM2	ENSG00000116731	zf-C2H2	ENSP00000341621.4;ENSP00000235372.6;ENSP00000312352.6;ENSP00000411103.1;	7799
Homo_sapiens	PRDM4	ENSG00000110851	zf-C2H2	ENSP00000228437.5;	11108
Homo_sapiens	PRDM5	ENSG00000138738	zf-C2H2	ENSP00000264808.3;ENSP00000424861.1;ENSP00000404832.2;ENSP00000422309.1;	NA
Homo_sapiens	PRDM6	ENSG00000061455	zf-C2H2	ENSP00000384725.3;	93166
Homo_sapiens	PRDM8	ENSG00000152784	zf-C2H2	ENSP00000423985.1;ENSP00000339764.4;ENSP00000406998.2;	56978
Homo_sapiens	PRDM9	ENSG00000164256	zf-C2H2	ENSP00000296682.4;	56979
Homo_sapiens	PREB	ENSG00000138073	Others		10113
Homo_sapiens	PROP1	ENSG00000175325	Homeobox	ENSP00000311290.2;	5626
Homo_sapiens	PROX1	ENSG00000117707	HPD	ENSP00000420283.2;ENSP00000261454.4;ENSP00000400694.1;ENSP00000355925.4;	5629
Homo_sapiens	PROX2	ENSG00000119608	HPD	ENSP00000501015.1;ENSP00000451223.2;	283571
Homo_sapiens	PRRX1	ENSG00000116132	Homeobox	ENSP00000450762.1;ENSP00000356734.3;ENSP00000239461.6;	5396
Homo_sapiens	PRRX2	ENSG00000167157	Homeobox	ENSP00000361547.4;	NA
Homo_sapiens	PTF1A	ENSG00000168267	bHLH	ENSP00000365687.3;	256297
Homo_sapiens	PURA	ENSG00000185129	Others		5813
Homo_sapiens	PURB	ENSG00000146676	Others		5814
Homo_sapiens	PURG	ENSG00000172733	Others		29942
Homo_sapiens	RAG1	ENSG00000166349	Others		5896
Homo_sapiens	RARA	ENSG00000131759	THR-like	ENSP00000254066.5;ENSP00000377648.3;ENSP00000462514.1;ENSP00000377643.3;ENSP00000389993.3;ENSP00000377649.2;	5914
Homo_sapiens	RARB	ENSG00000077092	THR-like	ENSP00000510539.1;ENSP00000510073.1;ENSP00000508421.1;ENSP00000508527.1;ENSP00000332296.4;ENSP00000510044.1;ENSP00000510647.1;ENSP00000510313.1;ENSP00000509681.1;ENSP00000398840.2;ENSP00000391391.1;ENSP00000510520.1;ENSP00000510200.1;ENSP00000373282.5;ENSP00000510650.1;ENSP00000508498.1;ENSP00000508588.1;ENSP00000510405.1;ENSP00000508755.1;	5915
Homo_sapiens	RARG	ENSG00000172819	THR-like	ENSP00000343698.5;ENSP00000388510.2;ENSP00000377947.2;ENSP00000444335.1;	5916
Homo_sapiens	RAX	ENSG00000134438	Homeobox	ENSP00000334813.3;	30062
Homo_sapiens	RAX2	ENSG00000173976	Homeobox	ENSP00000450687.2;ENSP00000450456.3;	84839
Homo_sapiens	RBAK	ENSG00000146587	zf-C2H2	ENSP00000380120.1;ENSP00000275423.4;	57786
Homo_sapiens	RBCK1	ENSG00000125826	Others		10616
Homo_sapiens	RBPJ	ENSG00000168214	CSL	ENSP00000505636.1;ENSP00000347659.4;ENSP00000354528.6;ENSP00000421804.2;ENSP00000505922.1;ENSP00000505255.1;ENSP00000424804.2;ENSP00000426872.2;ENSP00000423907.1;ENSP00000506628.1;ENSP00000305815.6;ENSP00000340124.4;ENSP00000505479.1;ENSP00000505493.1;ENSP00000423703.1;ENSP00000423644.2;ENSP00000345206.1;ENSP00000504964.1;ENSP00000506443.1;ENSP00000339699.5;	3516
Homo_sapiens	RBPJL	ENSG00000124232	CSL	ENSP00000483978.1;ENSP00000341243.3;ENSP00000361826.3;ENSP00000361828.1;	11317
Homo_sapiens	RCOR1	ENSG00000089902	MYB	ENSP00000262241.5;	NA
Homo_sapiens	RCOR2	ENSG00000167771	MYB	ENSP00000301459.4;	283248
Homo_sapiens	RCOR3	ENSG00000117625	MYB	ENSP00000398558.2;ENSP00000432779.1;ENSP00000436838.1;ENSP00000355972.4;ENSP00000355973.4;ENSP00000437048.1;ENSP00000413929.2;	55758
Homo_sapiens	REL	ENSG00000162924	RHD	ENSP00000295025.7;ENSP00000496299.1;ENSP00000377989.4;	5966
Homo_sapiens	RELA	ENSG00000173039	RHD	ENSP00000483705.1;ENSP00000311508.9;ENSP00000434372.1;ENSP00000434745.1;ENSP00000435531.1;ENSP00000384273.3;ENSP00000433526.1;ENSP00000433616.1;ENSP00000436545.1;ENSP00000432537.1;ENSP00000437137.1;ENSP00000431153.1;ENSP00000434098.1;ENSP00000432922.1;ENSP00000433144.1;ENSP00000435290.1;	5970
Homo_sapiens	RELB	ENSG00000104856	RHD	ENSP00000423287.1;ENSP00000221452.7;ENSP00000485826.1;	5971
Homo_sapiens	REPIN1	ENSG00000214022	zf-C2H2	ENSP00000419872.1;ENSP00000428562.1;ENSP00000419789.1;ENSP00000417291.2;ENSP00000407714.1;ENSP00000388287.2;ENSP00000380451.2;	29803
Homo_sapiens	RERE	ENSG00000142599	zf-GATA	ENSP00000366684.1;ENSP00000338629.3;ENSP00000465133.1;ENSP00000499322.1;ENSP00000383699.2;ENSP00000383700.2;	473
Homo_sapiens	REST	ENSG00000084093	zf-C2H2	ENSP00000479151.2;ENSP00000502313.1;ENSP00000484058.1;ENSP00000492006.2;ENSP00000481650.1;ENSP00000492813.1;ENSP00000490969.1;ENSP00000502488.1;ENSP00000311816.7;ENSP00000501649.1;ENSP00000484836.2;	5978
Homo_sapiens	RFX1	ENSG00000132005	RFX	ENSP00000254325.3;	5989
Homo_sapiens	RFX2	ENSG00000087903	RFX	ENSP00000467736.1;ENSP00000465122.1;ENSP00000467166.1;ENSP00000352076.3;ENSP00000306335.4;	5990
Homo_sapiens	RFX3	ENSG00000080298	RFX	ENSP00000405664.1;ENSP00000351574.2;ENSP00000303847.2;ENSP00000482598.1;ENSP00000371434.3;	5991
Homo_sapiens	RFX4	ENSG00000111783	RFX	ENSP00000376585.1;ENSP00000444163.1;ENSP00000447735.1;ENSP00000350552.4;ENSP00000447423.1;ENSP00000448694.1;	5992
Homo_sapiens	RFX5	ENSG00000143390	RFX	ENSP00000398666.1;ENSP00000376502.3;ENSP00000399095.1;ENSP00000290524.4;ENSP00000389130.2;ENSP00000357864.2;ENSP00000409187.1;ENSP00000390769.1;ENSP00000387618.1;	5993
Homo_sapiens	RFX6	ENSG00000185002	RFX	ENSP00000332208.2;	222546
Homo_sapiens	RFX7	ENSG00000181827	RFX	ENSP00000453611.4;ENSP00000453281.3;ENSP00000501278.1;ENSP00000501248.1;ENSP00000453376.2;ENSP00000501249.1;	64864
Homo_sapiens	RFX8	ENSG00000196460	RFX	ENSP00000494216.1;ENSP00000494249.1;ENSP00000422968.1;ENSP00000424661.1;	731220
Homo_sapiens	RFXANK	ENSG00000064490	Others		8625
Homo_sapiens	RHOXF1	ENSG00000101883	Homeobox	ENSP00000217999.1;	158800
Homo_sapiens	RHOXF2	ENSG00000131721	Homeobox	ENSP00000360441.3;	84528
Homo_sapiens	RHOXF2B	ENSG00000203989	Homeobox	ENSP00000360455.3;	727940
Homo_sapiens	RLF	ENSG00000117000	zf-C2H2	ENSP00000361857.4;	6018
Homo_sapiens	RORA	ENSG00000069667	THR-like	ENSP00000453322.1;ENSP00000402971.2;ENSP00000335087.6;ENSP00000261523.5;ENSP00000309753.3;	6095
Homo_sapiens	RORB	ENSG00000198963	THR-like	ENSP00000366093.2;ENSP00000379507.2;	6096
Homo_sapiens	RORC	ENSG00000143365	THR-like	ENSP00000327025.6;ENSP00000349164.6;ENSP00000498691.1;	6097
Homo_sapiens	RREB1	ENSG00000124782	zf-C2H2	ENSP00000369265.3;ENSP00000419511.1;ENSP00000305560.10;ENSP00000335574.6;ENSP00000369270.2;ENSP00000420519.1;ENSP00000420299.1;	6239
Homo_sapiens	RUNX1	ENSG00000159216	Runt	ENSP00000409227.1;ENSP00000388189.1;ENSP00000501943.1;ENSP00000382184.1;ENSP00000351123.5;ENSP00000340690.4;ENSP00000300305.3;ENSP00000382182.2;	861
Homo_sapiens	RUNX2	ENSG00000124813	Runt	ENSP00000496517.1;ENSP00000458178.1;ENSP00000352514.5;ENSP00000485863.1;ENSP00000360491.6;ENSP00000460188.1;ENSP00000495497.1;ENSP00000360486.4;ENSP00000360493.1;	860
Homo_sapiens	RUNX3	ENSG00000020633	Runt	ENSP00000382800.1;ENSP00000343477.3;ENSP00000308051.6;	864
Homo_sapiens	RXRA	ENSG00000186350	RXR-like	ENSP00000419692.1;ENSP00000500402.1;	6256
Homo_sapiens	RXRB	ENSG00000204231	RXR-like	ENSP00000363812.3;ENSP00000363817.4;	6257
Homo_sapiens	RXRG	ENSG00000143171	RXR-like	ENSP00000352900.5;ENSP00000482458.1;	6258
Homo_sapiens	SALL1	ENSG00000103449	zf-C2H2	ENSP00000456777.2;ENSP00000510560.1;ENSP00000509873.1;ENSP00000251020.4;ENSP00000407914.2;	6299
Homo_sapiens	SALL2	ENSG00000165821	zf-C2H2	ENSP00000396773.2;ENSP00000440054.1;ENSP00000483562.1;ENSP00000438493.2;	6297
Homo_sapiens	SALL3	ENSG00000256463	zf-C2H2	ENSP00000439975.3;ENSP00000461451.1;ENSP00000458360.2;ENSP00000441823.2;	NA
Homo_sapiens	SALL4	ENSG00000101115	zf-C2H2	ENSP00000379319.3;ENSP00000360594.3;ENSP00000217086.4;	57167
Homo_sapiens	SAMD11	ENSG00000187634	SAND	ENSP00000478421.2;ENSP00000480678.2;	148398
Homo_sapiens	SATB1	ENSG00000182568	CUT	ENSP00000399708.2;ENSP00000399518.1;ENSP00000341024.5;	6304
Homo_sapiens	SATB2	ENSG00000119042	CUT	ENSP00000401112.1;ENSP00000260926.5;ENSP00000388764.1;ENSP00000388581.1;ENSP00000483287.1;ENSP00000405420.1;	23314
Homo_sapiens	SCRT1	ENSG00000261678	zf-C2H2	ENSP00000455711.1;	83482
Homo_sapiens	SCRT2	ENSG00000215397	zf-C2H2	ENSP00000246104.5;	NA
Homo_sapiens	SCX	ENSG00000260428	bHLH	ENSP00000476384.1;	642658
Homo_sapiens	SEBOX	ENSG00000274529	Homeobox	ENSP00000444503.3;	645832
Homo_sapiens	SETBP1	ENSG00000152217	Others		26040
Homo_sapiens	SETDB1	ENSG00000143379	MBD	ENSP00000508664.1;ENSP00000432348.1;ENSP00000509425.1;ENSP00000271640.5;ENSP00000357965.4;	9869
Homo_sapiens	SETDB2	ENSG00000136169	MBD	ENSP00000346175.5;ENSP00000326477.9;ENSP00000482240.2;	83852
Homo_sapiens	SFPQ	ENSG00000116560	Others		6421
Homo_sapiens	SHOX	ENSG00000185960	Homeobox	ENSP00000370990.1;ENSP00000370987.1;ENSP00000508521.1;ENSP00000335505.3;	6473
Homo_sapiens	SHOX2	ENSG00000168779	Homeobox	ENSP00000397099.3;ENSP00000419362.1;ENSP00000374240.4;ENSP00000479329.1;	6474
Homo_sapiens	SIM1	ENSG00000112246	bHLH	ENSP00000262901.4;ENSP00000358210.4;	6492
Homo_sapiens	SIM2	ENSG00000159263	bHLH	ENSP00000290399.6;	6493
Homo_sapiens	SIX1	ENSG00000126778	Homeobox	ENSP00000494686.1;	6495
Homo_sapiens	SIX2	ENSG00000170577	Homeobox	ENSP00000304502.6;	10736
Homo_sapiens	SIX3	ENSG00000138083	Homeobox	ENSP00000260653.3;	NA
Homo_sapiens	SIX4	ENSG00000100625	Homeobox	ENSP00000216513.4;ENSP00000450761.3;	NA
Homo_sapiens	SIX5	ENSG00000177045	Homeobox	ENSP00000316842.4;ENSP00000453239.2;	NA
Homo_sapiens	SIX6	ENSG00000184302	Homeobox	ENSP00000328596.5;	4990
Homo_sapiens	SLC2A4RG	ENSG00000125520	Others		NA
Homo_sapiens	SMAD1	ENSG00000170365	MH1	ENSP00000377652.2;ENSP00000427002.1;ENSP00000425270.1;ENSP00000424959.1;ENSP00000305769.4;ENSP00000424649.1;ENSP00000426568.1;	4086
Homo_sapiens	SMAD2	ENSG00000175387	MH1	ENSP00000468732.1;ENSP00000349282.4;ENSP00000467075.1;ENSP00000262160.6;ENSP00000465355.1;ENSP00000466193.1;ENSP00000468202.1;ENSP00000466254.1;ENSP00000465971.1;ENSP00000384449.1;	4087
Homo_sapiens	SMAD3	ENSG00000166949	MH1	ENSP00000505445.1;ENSP00000401133.3;ENSP00000332973.4;ENSP00000455095.1;ENSP00000453082.1;ENSP00000458060.1;ENSP00000505641.1;ENSP00000437757.2;ENSP00000453684.1;	4088
Homo_sapiens	SMAD4	ENSG00000141646	MH1	ENSP00000465878.1;ENSP00000466934.1;ENSP00000464901.1;ENSP00000381452.1;ENSP00000341551.3;ENSP00000468611.1;ENSP00000465874.1;ENSP00000478613.2;ENSP00000464772.1;	4089
Homo_sapiens	SMAD5	ENSG00000113658	MH1	ENSP00000424279.1;ENSP00000446474.2;ENSP00000422954.1;ENSP00000426696.2;ENSP00000425749.1;ENSP00000441954.2;	4090
Homo_sapiens	SMAD6	ENSG00000137834	MH1	ENSP00000288840.5;ENSP00000452955.1;	4091
Homo_sapiens	SMAD7	ENSG00000101665	MH1	ENSP00000467621.1;ENSP00000262158.2;	4092
Homo_sapiens	SMAD9	ENSG00000120693	MH1	ENSP00000382216.3;ENSP00000369154.4;ENSP00000239885.6;	4093
Homo_sapiens	SMARCAL1	ENSG00000138375	Others		50485
Homo_sapiens	SMARCC1	ENSG00000173473	MYB	ENSP00000254480.5;	NA
Homo_sapiens	SMARCC2	ENSG00000139613	MYB	ENSP00000302919.4;ENSP00000267064.4;ENSP00000377591.3;ENSP00000449396.1;	6601
Homo_sapiens	SMARCE1	ENSG00000073584	HMG	ENSP00000392958.2;ENSP00000462475.2;ENSP00000496311.1;ENSP00000496094.1;ENSP00000445370.1;ENSP00000411607.2;ENSP00000466608.2;ENSP00000462857.2;ENSP00000496546.1;ENSP00000494214.1;ENSP00000496445.1;ENSP00000496661.1;ENSP00000494537.1;ENSP00000464511.1;ENSP00000495021.1;ENSP00000496097.1;ENSP00000463216.2;ENSP00000463282.2;ENSP00000494771.1;ENSP00000493974.1;ENSP00000323967.6;ENSP00000495857.1;ENS…	6605
Homo_sapiens	SNAI1	ENSG00000124216	zf-C2H2	ENSP00000244050.2;	6615
Homo_sapiens	SNAI2	ENSG00000019549	zf-C2H2	ENSP00000020945.1;	6591
Homo_sapiens	SNAI3	ENSG00000185669	zf-C2H2	ENSP00000327968.5;	333929
Homo_sapiens	SNAPC4	ENSG00000165684	MYB	ENSP00000510559.1;ENSP00000298532.2;ENSP00000490037.2;	6621
Homo_sapiens	SOHLH1	ENSG00000165643	bHLH	ENSP00000404438.1;ENSP00000298466.5;	402381
Homo_sapiens	SOHLH2	ENSG00000120669	bHLH	ENSP00000369210.3;	54937
Homo_sapiens	SON	ENSG00000159140	Others		6651
Homo_sapiens	SOX1	ENSG00000182968	HMG	ENSP00000330218.1;	6656
Homo_sapiens	SOX10	ENSG00000100146	HMG	ENSP00000354130.2;ENSP00000380093.2;ENSP00000399777.1;ENSP00000414853.1;ENSP00000510381.1;	6663
Homo_sapiens	SOX11	ENSG00000176887	HMG	ENSP00000322568.3;	6664
Homo_sapiens	SOX12	ENSG00000177732	HMG	ENSP00000347646.1;	6666
Homo_sapiens	SOX13	ENSG00000143842	HMG	ENSP00000356172.1;ENSP00000478239.1;	9580
Homo_sapiens	SOX14	ENSG00000168875	HMG	ENSP00000305343.1;	8403
Homo_sapiens	SOX15	ENSG00000129194	HMG	ENSP00000458286.1;ENSP00000355354.2;ENSP00000439311.2;	6665
Homo_sapiens	SOX17	ENSG00000164736	HMG	ENSP00000297316.4;	64321
Homo_sapiens	SOX18	ENSG00000203883	HMG	ENSP00000341815.7;	54345
Homo_sapiens	SOX2	ENSG00000181449	HMG	ENSP00000323588.1;	6657
Homo_sapiens	SOX21	ENSG00000125285	HMG	ENSP00000366144.2;	11166
Homo_sapiens	SOX3	ENSG00000134595	HMG	ENSP00000359567.2;	6658
Homo_sapiens	SOX30	ENSG00000039600	HMG	ENSP00000427984.1;ENSP00000309343.5;ENSP00000265007.6;	11063
Homo_sapiens	SOX4	ENSG00000124766	HMG	ENSP00000244745.1;	6659
Homo_sapiens	SOX5	ENSG00000134532	HMG	ENSP00000439832.1;ENSP00000379328.2;ENSP00000370788.2;ENSP00000493866.1;ENSP00000443520.1;ENSP00000398273.2;	6660
Homo_sapiens	SOX6	ENSG00000110693	HMG	ENSP00000507545.1;ENSP00000433233.1;ENSP00000434455.2;ENSP00000499737.1;ENSP00000379644.3;ENSP00000324948.6;ENSP00000432134.1;	55553
Homo_sapiens	SOX7	ENSG00000171056	HMG	ENSP00000301921.1;	83595
Homo_sapiens	SOX8	ENSG00000005513	HMG	ENSP00000293894.3;	NA
Homo_sapiens	SOX9	ENSG00000125398	HMG	ENSP00000245479.2;	6662
Homo_sapiens	SP1	ENSG00000185591	zf-C2H2	ENSP00000404263.2;ENSP00000329357.4;	6667
Homo_sapiens	SP100	ENSG00000067066	SAND	ENSP00000343023.4;ENSP00000386427.1;ENSP00000393679.1;ENSP00000264052.5;	6672
Homo_sapiens	SP110	ENSG00000135899	SAND	ENSP00000439558.1;ENSP00000258381.6;ENSP00000351488.4;ENSP00000375902.3;ENSP00000258382.5;	3431
Homo_sapiens	SP140	ENSG00000079263	SAND	ENSP00000375899.3;ENSP00000393618.3;ENSP00000398210.3;ENSP00000342096.6;	11262
Homo_sapiens	SP140L	ENSG00000185404	SAND	ENSP00000379811.5;ENSP00000395195.1;ENSP00000243810.7;ENSP00000397911.2;	93349
Homo_sapiens	SP2	ENSG00000167182	zf-C2H2	ENSP00000365931.4;	6668
Homo_sapiens	SP3	ENSG00000172845	zf-C2H2	ENSP00000498392.2;ENSP00000413665.1;ENSP00000498794.1;ENSP00000406140.3;ENSP00000310301.6;ENSP00000499057.1;	6670
Homo_sapiens	SP4	ENSG00000105866	zf-C2H2	ENSP00000496957.1;ENSP00000222584.3;	6671
Homo_sapiens	SP5	ENSG00000204335	zf-C2H2	ENSP00000364430.3;	389058
Homo_sapiens	SP6	ENSG00000189120	zf-C2H2	ENSP00000438209.1;ENSP00000340799.2;	80320
Homo_sapiens	SP7	ENSG00000170374	zf-C2H2	ENSP00000441367.2;ENSP00000302812.3;ENSP00000443827.2;	121340
Homo_sapiens	SP8	ENSG00000164651	zf-C2H2	ENSP00000354482.4;ENSP00000408792.2;	221833
Homo_sapiens	SP9	ENSG00000217236	zf-C2H2	ENSP00000378418.2;	NA
Homo_sapiens	SPDEF	ENSG00000124664	ETS	ENSP00000363149.3;ENSP00000442715.1;	25803
Homo_sapiens	SPI1	ENSG00000066336	ETS	ENSP00000367799.4;ENSP00000227163.4;	6688
Homo_sapiens	SPIB	ENSG00000269404	ETS	ENSP00000391877.2;ENSP00000471921.1;	6689
Homo_sapiens	SPIC	ENSG00000166211	ETS	ENSP00000448580.1;	121599
Homo_sapiens	SPZ1	ENSG00000164299	Others		84654
Homo_sapiens	SREBF1	ENSG00000072310	bHLH	ENSP00000261646.5;ENSP00000379106.2;ENSP00000348069.4;ENSP00000411516.3;	6720
Homo_sapiens	SREBF2	ENSG00000198911	bHLH	ENSP00000354476.4;ENSP00000484441.1;ENSP00000395728.1;	6721
Homo_sapiens	SRF	ENSG00000112658	SRF	ENSP00000265354.4;	6722
Homo_sapiens	SRY	ENSG00000184895	HMG	ENSP00000372547.1;	6736
Homo_sapiens	SSRP1	ENSG00000149136	HMG	ENSP00000489564.1;ENSP00000278412.2;	6749
Homo_sapiens	ST18	ENSG00000147488	zf-C2HC	ENSP00000509475.1;ENSP00000508476.1;ENSP00000428521.1;ENSP00000276480.7;	9705
Homo_sapiens	STAT1	ENSG00000115415	STAT	ENSP00000501225.1;ENSP00000501185.1;ENSP00000501159.1;ENSP00000501120.1;ENSP00000354394.4;ENSP00000402548.2;ENSP00000500982.1;ENSP00000501127.1;ENSP00000501164.1;ENSP00000376136.3;ENSP00000501115.1;ENSP00000386244.1;ENSP00000376137.2;ENSP00000438703.2;ENSP00000501289.1;ENSP00000388240.2;ENSP00000501145.1;	6772
Homo_sapiens	STAT2	ENSG00000170581	STAT	ENSP00000498876.1;ENSP00000315768.4;ENSP00000387354.2;ENSP00000450751.1;	6773
Homo_sapiens	STAT3	ENSG00000168610	STAT	ENSP00000467985.1;ENSP00000384943.3;ENSP00000503237.1;ENSP00000503912.1;ENSP00000503799.1;ENSP00000504184.1;ENSP00000503059.1;ENSP00000504609.1;ENSP00000503574.1;ENSP00000504435.1;ENSP00000503332.1;ENSP00000503872.1;ENSP00000504062.1;ENSP00000503308.1;ENSP00000503102.1;ENSP00000504081.1;ENSP00000502874.1;ENSP00000503634.1;ENSP00000503599.1;ENSP00000504182.1;ENSP00000503181.1;ENSP00000373923.3;ENS…	6774
Homo_sapiens	STAT4	ENSG00000138378	STAT	ENSP00000351255.4;ENSP00000376134.2;	6775
Homo_sapiens	STAT5A	ENSG00000126561	STAT	ENSP00000504449.1;ENSP00000503262.1;ENSP00000464730.3;ENSP00000465437.1;ENSP00000504833.1;ENSP00000503304.1;ENSP00000341208.4;ENSP00000503484.1;ENSP00000468749.1;ENSP00000443107.1;	6776
Homo_sapiens	STAT5B	ENSG00000173757	STAT	ENSP00000293328.3;	6777
Homo_sapiens	STAT6	ENSG00000166888	STAT	ENSP00000491116.2;ENSP00000300134.3;ENSP00000438451.2;ENSP00000451546.2;ENSP00000498693.1;ENSP00000451742.1;ENSP00000444530.2;ENSP00000401486.3;ENSP00000445409.2;	6778
Homo_sapiens	SUB1	ENSG00000113387	PC4	ENSP00000422078.1;ENSP00000265073.4;ENSP00000427100.1;ENSP00000422806.1;ENSP00000426850.1;	10923
Homo_sapiens	TADA2A	ENSG00000276234	MYB	ENSP00000480446.1;ENSP00000481890.1;ENSP00000477709.1;ENSP00000478363.1;ENSP00000478162.1;ENSP00000484884.1;ENSP00000481091.1;	6871
Homo_sapiens	TADA2B	ENSG00000173011	MYB	ENSP00000308022.6;	NA
Homo_sapiens	TAL1	ENSG00000162367	bHLH	ENSP00000294339.3;ENSP00000360951.1;ENSP00000510655.1;	6886
Homo_sapiens	TAL2	ENSG00000186051	bHLH	ENSP00000334547.3;	6887
Homo_sapiens	TAX1BP1	ENSG00000106052	Others		8887
Homo_sapiens	TBR1	ENSG00000136535	T-box	ENSP00000374205.3;ENSP00000387023.1;ENSP00000393934.1;	NA
Homo_sapiens	TBX1	ENSG00000184058	T-box	ENSP00000331176.7;ENSP00000505472.1;ENSP00000352483.3;ENSP00000497003.1;ENSP00000331791.4;	6899
Homo_sapiens	TBX10	ENSG00000167800	T-box	ENSP00000335191.3;	347853
Homo_sapiens	TBX15	ENSG00000092607	T-box	ENSP00000358437.3;ENSP00000207157.3;	6913
Homo_sapiens	TBX18	ENSG00000112837	T-box	ENSP00000476137.1;ENSP00000475498.1;ENSP00000475873.1;ENSP00000358677.4;	NA
Homo_sapiens	TBX19	ENSG00000143178	T-box	ENSP00000397540.1;ENSP00000356795.3;	9095
Homo_sapiens	TBX2	ENSG00000121068	T-box	ENSP00000404781.1;ENSP00000240328.3;	6909
Homo_sapiens	TBX20	ENSG00000164532	T-box	ENSP00000386170.3;	57057
Homo_sapiens	TBX21	ENSG00000073861	T-box	ENSP00000177694.1;	NA
Homo_sapiens	TBX22	ENSG00000122145	T-box	ENSP00000362393.3;ENSP00000362390.5;ENSP00000487527.1;	50945
Homo_sapiens	TBX3	ENSG00000135111	T-box	ENSP00000257567.2;ENSP00000257566.3;	6926
Homo_sapiens	TBX4	ENSG00000121075	T-box	ENSP00000495714.1;ENSP00000467588.1;ENSP00000240335.1;ENSP00000495986.1;	9496
Homo_sapiens	TBX5	ENSG00000089225	T-box	ENSP00000433292.1;ENSP00000309913.4;ENSP00000384152.3;ENSP00000337723.5;	6910
Homo_sapiens	TBX6	ENSG00000149922	T-box	ENSP00000279386.2;ENSP00000461223.1;ENSP00000378650.2;ENSP00000460425.1;	6911
Homo_sapiens	TBXT	ENSG00000164458	T-box	ENSP00000355836.3;ENSP00000296946.2;ENSP00000355841.3;ENSP00000453512.1;	6862
Homo_sapiens	TCF12	ENSG00000140262	bHLH	ENSP00000267811.5;ENSP00000331057.6;ENSP00000453264.1;ENSP00000453737.1;ENSP00000453876.1;ENSP00000440017.1;ENSP00000444696.1;ENSP00000342459.3;ENSP00000454102.1;ENSP00000388940.2;	6938
Homo_sapiens	TCF15	ENSG00000125878	bHLH	ENSP00000246080.3;	NA
Homo_sapiens	TCF19	ENSG00000137310	Others		6941
Homo_sapiens	TCF21	ENSG00000118526	bHLH	ENSP00000237316.3;ENSP00000356857.5;	6943
Homo_sapiens	TCF23	ENSG00000163792	bHLH	ENSP00000296096.5;	150921
Homo_sapiens	TCF24	ENSG00000261787	bHLH	ENSP00000455444.1;	NA
Homo_sapiens	TCF25	ENSG00000141002	Others		22980
Homo_sapiens	TCF3	ENSG00000071564	bHLH	ENSP00000466565.2;ENSP00000378813.3;ENSP00000499183.1;ENSP00000480564.2;ENSP00000262965.5;ENSP00000467508.2;ENSP00000465549.1;ENSP00000466952.2;ENSP00000465510.2;ENSP00000468481.1;ENSP00000468487.1;ENSP00000344375.6;ENSP00000396363.3;	6929
Homo_sapiens	TCF4	ENSG00000196628	bHLH	ENSP00000457765.1;ENSP00000478549.1;ENSP00000440731.1;ENSP00000455984.2;ENSP00000490451.1;ENSP00000439656.1;ENSP00000441562.2;ENSP00000490883.1;ENSP00000486072.1;ENSP00000490625.2;ENSP00000439827.2;ENSP00000455179.1;ENSP00000445202.1;ENSP00000456125.1;ENSP00000381382.1;ENSP00000455418.2;ENSP00000409447.2;ENSP00000455135.1;ENSP00000494380.1;ENSP00000490006.1;ENSP00000455261.1;ENSP00000454366.1;ENS…	6925
Homo_sapiens	TCF7	ENSG00000081059	HMG	ENSP00000429547.1;ENSP00000378472.1;ENSP00000340347.5;ENSP00000367822.4;ENSP00000378469.1;ENSP00000429935.1;ENSP00000429178.1;ENSP00000427968.1;ENSP00000430179.1;	6932
Homo_sapiens	TCF7L1	ENSG00000152284	HMG	ENSP00000282111.3;	83439
Homo_sapiens	TCF7L2	ENSG00000148737	HMG	ENSP00000486891.1;ENSP00000358393.2;ENSP00000277945.7;ENSP00000347949.4;ENSP00000446238.2;ENSP00000444972.2;ENSP00000344823.5;ENSP00000358404.4;ENSP00000358402.2;ENSP00000446172.1;ENSP00000440547.2;ENSP00000443626.2;ENSP00000348274.4;ENSP00000490260.1;ENSP00000435694.1;ENSP00000443883.2;ENSP00000487507.1;	6934
Homo_sapiens	TCFL5	ENSG00000101190	bHLH	ENSP00000217162.5;ENSP00000334294.3;	10732
Homo_sapiens	TEAD1	ENSG00000187079	TEA	ENSP00000435233.2;ENSP00000334754.6;ENSP00000435977.2;ENSP00000432587.4;	7003
Homo_sapiens	TEAD2	ENSG00000074219	TEA	ENSP00000469640.2;ENSP00000366419.4;ENSP00000310701.1;ENSP00000469672.1;ENSP00000472109.1;	8463
Homo_sapiens	TEAD3	ENSG00000007866	TEA	ENSP00000345772.8;ENSP00000384577.5;ENSP00000492431.3;	7005
Homo_sapiens	TEAD4	ENSG00000197905	TEA	ENSP00000351184.3;ENSP00000441959.1;ENSP00000352926.3;ENSP00000438453.2;ENSP00000444528.2;ENSP00000411475.3;	7004
Homo_sapiens	TEF	ENSG00000167074	TF_bZIP	ENSP00000385256.3;ENSP00000266304.4;	7008
Homo_sapiens	TERB1	ENSG00000249961	MYB	ENSP00000463762.1;ENSP00000462883.1;	283847
Homo_sapiens	TERF1	ENSG00000147601	MYB	ENSP00000503453.1;ENSP00000504470.1;ENSP00000276603.5;ENSP00000276602.6;	7013
Homo_sapiens	TERF2	ENSG00000132604	MYB	ENSP00000254942.3;	7014
Homo_sapiens	TET2	ENSG00000168769	Others		54790
Homo_sapiens	TFAM	ENSG00000108064	HMG	ENSP00000363002.3;ENSP00000420588.1;ENSP00000378776.2;	7019
Homo_sapiens	TFAP2A	ENSG00000137203	AP-2	ENSP00000368933.5;ENSP00000417735.1;ENSP00000419696.1;ENSP00000419961.3;ENSP00000368928.3;ENSP00000417495.1;ENSP00000316516.4;ENSP00000418541.2;	7020
Homo_sapiens	TFAP2B	ENSG00000008196	AP-2	ENSP00000377265.2;	7021
Homo_sapiens	TFAP2C	ENSG00000087510	AP-2	ENSP00000201031.2;	7022
Homo_sapiens	TFAP2D	ENSG00000008197	AP-2	ENSP00000008391.4;	83741
Homo_sapiens	TFAP2E	ENSG00000116819	AP-2	ENSP00000362332.3;	339488
Homo_sapiens	TFAP4	ENSG00000090447	bHLH	ENSP00000459390.1;ENSP00000204517.6;	NA
Homo_sapiens	TFB1M	ENSG00000029639	Others		51106
Homo_sapiens	TFCP2	ENSG00000135457	CP2	ENSP00000257915.5;ENSP00000449280.1;ENSP00000449742.1;ENSP00000447991.1;	7024
Homo_sapiens	TFCP2L1	ENSG00000115112	CP2	ENSP00000263707.5;	29842
Homo_sapiens	TFDP1	ENSG00000198176	E2F	ENSP00000386145.2;ENSP00000401389.1;ENSP00000364519.4;	7027
Homo_sapiens	TFDP2	ENSG00000114126	E2F	ENSP00000418971.1;ENSP00000418122.1;ENSP00000439782.2;ENSP00000418590.1;ENSP00000417585.1;ENSP00000417726.1;ENSP00000420616.1;ENSP00000420599.1;ENSP00000417220.1;ENSP00000419036.1;	7029
Homo_sapiens	TFDP3	ENSG00000183434	E2F	ENSP00000385461.1;	51270
Homo_sapiens	TFE3	ENSG00000068323	bHLH	ENSP00000314129.7;	7030
Homo_sapiens	TFEB	ENSG00000112561	bHLH	ENSP00000377824.1;ENSP00000396168.2;ENSP00000383998.3;ENSP00000351742.2;ENSP00000343948.7;ENSP00000502927.1;ENSP00000384203.4;ENSP00000362124.1;ENSP00000400276.2;ENSP00000503069.1;ENSP00000230323.4;ENSP00000393874.2;ENSP00000410391.2;ENSP00000412551.2;ENSP00000504359.1;ENSP00000406491.2;	7942
Homo_sapiens	TFEC	ENSG00000105967	bHLH	ENSP00000377125.1;ENSP00000265440.7;ENSP00000417432.1;ENSP00000318676.7;ENSP00000387650.1;	22797
Homo_sapiens	TGIF1	ENSG00000177426	Homeobox	ENSP00000449287.1;ENSP00000343969.5;ENSP00000449973.1;ENSP00000449531.1;ENSP00000339631.6;ENSP00000483499.1;ENSP00000384133.2;ENSP00000327959.6;ENSP00000448934.1;ENSP00000446944.1;ENSP00000383031.2;ENSP00000449722.1;ENSP00000449580.1;ENSP00000384970.2;ENSP00000385206.1;ENSP00000450025.1;ENSP00000448121.1;ENSP00000446838.1;ENSP00000447747.2;ENSP00000449501.1;	7050
Homo_sapiens	TGIF2	ENSG00000118707	Homeobox	ENSP00000476174.1;ENSP00000452878.1;ENSP00000453773.1;ENSP00000362979.3;ENSP00000362981.2;ENSP00000481787.1;ENSP00000498657.1;	60436
Homo_sapiens	TGIF2LX	ENSG00000153779	Homeobox	ENSP00000355119.4;ENSP00000453704.1;	90316
Homo_sapiens	TGIF2LY	ENSG00000176679	Homeobox	ENSP00000318502.4;ENSP00000453750.1;	90655
Homo_sapiens	THAP1	ENSG00000131931	THAP	ENSP00000254250.3;ENSP00000433912.1;	55145
Homo_sapiens	THAP10	ENSG00000129028	THAP	ENSP00000249861.4;	NA
Homo_sapiens	THAP11	ENSG00000168286	THAP	ENSP00000304689.1;	57215
Homo_sapiens	THAP12	ENSG00000137492	THAP	ENSP00000508138.1;ENSP00000433966.1;ENSP00000508066.1;ENSP00000508120.1;ENSP00000508042.1;ENSP00000260045.3;ENSP00000508004.1;	NA
Homo_sapiens	THAP2	ENSG00000173451	THAP	ENSP00000310796.2;	83591
Homo_sapiens	THAP3	ENSG00000041988	THAP	ENSP00000464954.1;ENSP00000366854.3;ENSP00000473646.1;ENSP00000054650.4;ENSP00000311537.6;	90326
Homo_sapiens	THAP4	ENSG00000176946	THAP	ENSP00000385006.1;	51078
Homo_sapiens	THAP5	ENSG00000177683	THAP	ENSP00000415841.1;ENSP00000322440.5;ENSP00000400500.2;	168451
Homo_sapiens	THAP6	ENSG00000174796	THAP	ENSP00000426760.1;ENSP00000370217.3;ENSP00000309007.3;ENSP00000427651.1;ENSP00000426698.1;ENSP00000422402.1;ENSP00000426581.1;ENSP00000423720.1;ENSP00000424949.1;ENSP00000424255.1;	152815
Homo_sapiens	THAP7	ENSG00000184436	THAP	ENSP00000382084.2;ENSP00000215742.4;	80764
Homo_sapiens	THAP8	ENSG00000161277	THAP	ENSP00000292894.1;	199745
Homo_sapiens	THAP9	ENSG00000168152	THAP	ENSP00000426750.1;ENSP00000305533.5;ENSP00000425503.1;ENSP00000425966.1;	79725
Homo_sapiens	THRA	ENSG00000126351	THR-like	ENSP00000462955.1;ENSP00000464123.1;ENSP00000443972.1;ENSP00000395641.3;ENSP00000463466.1;ENSP00000377679.4;ENSP00000264637.4;	7067
Homo_sapiens	THRB	ENSG00000151090	THR-like	ENSP00000493709.1;ENSP00000280696.5;ENSP00000494618.1;ENSP00000496686.2;ENSP00000496509.1;ENSP00000496616.1;ENSP00000496095.1;ENSP00000348827.4;ENSP00000496029.1;ENSP00000379904.2;ENSP00000414444.1;ENSP00000414100.1;	7068
Homo_sapiens	THYN1	ENSG00000151500	Others		29087
Homo_sapiens	TLX1	ENSG00000107807	Homeobox	ENSP00000359215.6;ENSP00000434914.2;	3195
Homo_sapiens	TLX2	ENSG00000115297	Homeobox	ENSP00000233638.6;	NA
Homo_sapiens	TLX3	ENSG00000164438	Homeobox	ENSP00000296921.5;	NA
Homo_sapiens	TMF1	ENSG00000144747	Others		NA
Homo_sapiens	TOX	ENSG00000198846	HMG	ENSP00000354842.1;	9760
Homo_sapiens	TOX2	ENSG00000124191	HMG	ENSP00000350849.5;ENSP00000344724.3;ENSP00000390278.1;ENSP00000362090.1;	84969
Homo_sapiens	TOX3	ENSG00000103460	HMG	ENSP00000219746.9;ENSP00000385705.3;	27324
Homo_sapiens	TOX4	ENSG00000092203	HMG	ENSP00000393080.3;ENSP00000477868.1;	9878
Homo_sapiens	TP53	ENSG00000141510	P53	ENSP00000424104.1;ENSP00000481401.1;ENSP00000481179.1;ENSP00000477531.1;ENSP00000484409.1;ENSP00000478499.1;ENSP00000423862.1;ENSP00000410739.2;ENSP00000481638.1;ENSP00000478219.1;ENSP00000398846.2;ENSP00000425104.1;ENSP00000269305.4;ENSP00000482537.1;ENSP00000484375.1;ENSP00000352610.4;ENSP00000391478.2;ENSP00000480868.1;ENSP00000391127.2;ENSP00000488924.1;ENSP00000482222.1;	7157
Homo_sapiens	TP63	ENSG00000073282	P53	ENSP00000392488.1;ENSP00000389485.1;ENSP00000376253.3;ENSP00000264731.3;ENSP00000376254.3;ENSP00000407144.2;ENSP00000346614.5;ENSP00000317510.5;ENSP00000376256.2;ENSP00000387839.1;ENSP00000394337.2;	8626
Homo_sapiens	TP73	ENSG00000078900	P53	ENSP00000474626.1;ENSP00000350366.3;ENSP00000367539.4;ENSP00000340740.4;ENSP00000474322.1;ENSP00000367529.1;ENSP00000367537.4;ENSP00000346423.4;ENSP00000475143.1;ENSP00000367534.1;ENSP00000367545.4;	7161
Homo_sapiens	TPRX1	ENSG00000178928	Homeobox	ENSP00000323455.3;ENSP00000438712.1;ENSP00000438832.1;	284355
Homo_sapiens	TRERF1	ENSG00000124496	zf-C2H2	ENSP00000439689.1;ENSP00000362013.4;ENSP00000362008.5;ENSP00000346285.2;	55809
Homo_sapiens	TRPS1	ENSG00000104447	zf-GATA	ENSP00000428910.1;ENSP00000428680.1;ENSP00000220888.5;ENSP00000379065.3;ENSP00000428121.1;ENSP00000492037.1;	7227
Homo_sapiens	TSC22D1	ENSG00000102804	TSC22	ENSP00000261489.2;ENSP00000481585.1;ENSP00000397435.2;ENSP00000483407.1;	8848
Homo_sapiens	TSC22D2	ENSG00000196428	TSC22	ENSP00000354543.2;ENSP00000510392.1;ENSP00000417747.1;	9819
Homo_sapiens	TSC22D3	ENSG00000157514	TSC22	ENSP00000314655.4;ENSP00000361459.2;ENSP00000361466.4;ENSP00000361458.4;ENSP00000510224.1;ENSP00000361474.2;ENSP00000361457.4;ENSP00000427427.1;ENSP00000425414.1;ENSP00000421016.1;	1831
Homo_sapiens	TSC22D4	ENSG00000166925	TSC22	ENSP00000300181.2;ENSP00000377560.1;ENSP00000388168.1;	81628
Homo_sapiens	TSHZ1	ENSG00000179981	zf-C2H2	ENSP00000464391.1;ENSP00000323584.5;ENSP00000453834.2;	10194
Homo_sapiens	TSHZ3	ENSG00000121297	zf-C2H2	ENSP00000240587.4;	57616
Homo_sapiens	TTF1	ENSG00000125482	MYB	ENSP00000333920.2;ENSP00000481441.1;	7270
Homo_sapiens	TUB	ENSG00000166402	Tub	ENSP00000299506.3;ENSP00000434400.1;ENSP00000305426.4;	7275
Homo_sapiens	TULP1	ENSG00000112041	Tub	ENSP00000229771.6;ENSP00000319414.4;ENSP00000477534.1;	7287
Homo_sapiens	TULP2	ENSG00000104804	Tub	ENSP00000429131.1;ENSP00000221399.3;	7288
Homo_sapiens	TULP3	ENSG00000078246	Tub	ENSP00000440364.1;ENSP00000441319.1;ENSP00000410051.2;ENSP00000380321.2;ENSP00000442631.1;	7289
Homo_sapiens	TULP4	ENSG00000130338	Tub	ENSP00000356064.3;	56995
Homo_sapiens	TWIST1	ENSG00000122691	bHLH	ENSP00000242261.5;ENSP00000416986.1;ENSP00000346582.5;	7291
Homo_sapiens	TWIST2	ENSG00000233608	bHLH	ENSP00000482581.1;ENSP00000405176.2;	117581
Homo_sapiens	UBP1	ENSG00000153560	CP2	ENSP00000283629.3;ENSP00000395558.2;ENSP00000401614.1;ENSP00000283628.5;	7342
Homo_sapiens	UBTF	ENSG00000108312	HMG	ENSP00000432925.1;ENSP00000431539.1;ENSP00000345297.5;ENSP00000390669.1;ENSP00000433046.1;ENSP00000435708.1;ENSP00000437180.1;ENSP00000377231.3;ENSP00000302640.4;ENSP00000431295.1;	7343
Homo_sapiens	UBTFL1	ENSG00000255009	HMG	ENSP00000485108.1;	642623
Homo_sapiens	UNCX	ENSG00000164853	Homeobox	ENSP00000314480.8;	NA
Homo_sapiens	USF1	ENSG00000158773	bHLH	ENSP00000435005.1;ENSP00000433041.1;ENSP00000356998.1;ENSP00000357000.3;ENSP00000356999.1;	7391
Homo_sapiens	USF2	ENSG00000105698	bHLH	ENSP00000222305.2;ENSP00000469364.2;ENSP00000471099.1;ENSP00000368429.3;ENSP00000471775.1;ENSP00000470081.1;ENSP00000471511.1;ENSP00000340633.4;	7392
Homo_sapiens	USF3	ENSG00000176542	bHLH	ENSP00000320794.4;ENSP00000420752.1;ENSP00000420721.1;	205717
Homo_sapiens	VAX1	ENSG00000148704	Homeobox	ENSP00000358207.4;ENSP00000277905.2;	11023
Homo_sapiens	VAX2	ENSG00000116035	Homeobox	ENSP00000234392.2;ENSP00000405114.2;ENSP00000495231.1;	25806
Homo_sapiens	VDR	ENSG00000111424	THR-like	ENSP00000450105.1;ENSP00000449561.1;ENSP00000449573.2;ENSP00000449074.1;ENSP00000378734.2;ENSP00000229022.5;ENSP00000448659.1;ENSP00000447173.1;	7421
Homo_sapiens	VENTX	ENSG00000151650	Homeobox	ENSP00000357556.5;	27287
Homo_sapiens	VEZF1	ENSG00000136451	zf-C2H2	ENSP00000462337.1;ENSP00000258963.3;ENSP00000464687.1;	7716
Homo_sapiens	VSX1	ENSG00000100987	Homeobox	ENSP00000386612.2;ENSP00000365897.3;ENSP00000387720.2;ENSP00000401690.3;ENSP00000387069.2;ENSP00000365899.3;	30813
Homo_sapiens	VSX2	ENSG00000119614	Homeobox	ENSP00000261980.2;	NA
Homo_sapiens	WDHD1	ENSG00000198554	HMG	ENSP00000353793.3;ENSP00000399349.2;	11169
Homo_sapiens	WIZ	ENSG00000011451	zf-C2H2	ENSP00000501256.3;ENSP00000445824.1;ENSP00000501300.1;ENSP00000495441.1;ENSP00000500993.1;ENSP00000263381.5;ENSP00000469022.1;ENSP00000373933.5;	58525
Homo_sapiens	WT1	ENSG00000184937	zf-C2H2	ENSP00000368370.2;ENSP00000331327.5;ENSP00000492269.3;ENSP00000435624.1;ENSP00000491984.2;ENSP00000435307.1;ENSP00000415516.5;ENSP00000413452.5;	7490
Homo_sapiens	XBP1	ENSG00000100219	TF_bZIP	ENSP00000343155.5;ENSP00000384295.3;ENSP00000216037.6;ENSP00000385162.3;	7494
Homo_sapiens	XPA	ENSG00000136936	Others		7507
Homo_sapiens	YBX1	ENSG00000065978	CSD	ENSP00000389639.1;ENSP00000405937.1;ENSP00000361626.3;	4904
Homo_sapiens	YBX2	ENSG00000006047	CSD	ENSP00000007699.5;	51087
Homo_sapiens	YBX3	ENSG00000060138	CSD	ENSP00000228251.4;ENSP00000485718.1;ENSP00000279550.7;	8531
Homo_sapiens	YEATS4	ENSG00000127337	Others		8089
Homo_sapiens	YY1	ENSG00000100811	zf-C2H2	ENSP00000262238.4;ENSP00000452225.1;	7528
Homo_sapiens	YY2	ENSG00000230797	zf-C2H2	ENSP00000389381.2;	404281
Homo_sapiens	ZBED1	ENSG00000214717	zf-BED	ENSP00000498725.1;ENSP00000419148.1;ENSP00000370620.2;ENSP00000370621.4;ENSP00000370616.3;	9189
Homo_sapiens	ZBED2	ENSG00000177494	zf-BED	ENSP00000321370.4;	NA
Homo_sapiens	ZBED3	ENSG00000132846	zf-BED	ENSP00000427487.1;ENSP00000255198.2;	84327
Homo_sapiens	ZBED4	ENSG00000100426	zf-BED	ENSP00000216268.4;	NA
Homo_sapiens	ZBED6	ENSG00000257315	zf-BED	ENSP00000447879.1;	100381270
Homo_sapiens	ZBTB1	ENSG00000126804	ZBTB	ENSP00000451000.1;ENSP00000451000.1;ENSP00000451584.1;ENSP00000506911.1;	22890
Homo_sapiens	ZBTB10	ENSG00000205189	ZBTB	ENSP00000368384.4;ENSP00000368384.4;ENSP00000484716.1;ENSP00000484716.1;ENSP00000387462.1;ENSP00000387462.1;ENSP00000416134.2;ENSP00000412036.3;	NA
Homo_sapiens	ZBTB11	ENSG00000066422	ZBTB	ENSP00000326200.4;ENSP00000326200.4;ENSP00000509924.1;ENSP00000510736.1;ENSP00000510054.1;ENSP00000510062.1;	27107
Homo_sapiens	ZBTB12	ENSG00000204366	ZBTB	ENSP00000364677.2;ENSP00000364677.2;	221527
Homo_sapiens	ZBTB14	ENSG00000198081	ZBTB	ENSP00000349503.4;ENSP00000349503.4;ENSP00000484129.1;ENSP00000383009.3;ENSP00000478971.1;ENSP00000463555.1;ENSP00000462112.1;ENSP00000499212.1;ENSP00000463414.1;	7541
Homo_sapiens	ZBTB16	ENSG00000109906	ZBTB	ENSP00000506794.1;ENSP00000506794.1;ENSP00000506924.1;ENSP00000506924.1;ENSP00000376721.2;ENSP00000376721.2;ENSP00000506953.1;ENSP00000506953.1;ENSP00000508351.1;ENSP00000508351.1;ENSP00000506894.1;ENSP00000506894.1;ENSP00000507219.1;ENSP00000507219.1;ENSP00000507788.1;ENSP00000507788.1;ENSP00000507350.1;ENSP00000507350.1;ENSP00000506995.1;ENSP00000338157.4;	7704
Homo_sapiens	ZBTB17	ENSG00000116809	ZBTB	ENSP00000408483.1;ENSP00000438529.1;ENSP00000364895.4;ENSP00000364895.4;ENSP00000364885.2;ENSP00000364885.2;ENSP00000400827.1;	7709
Homo_sapiens	ZBTB18	ENSG00000179456	ZBTB	ENSP00000481278.1;ENSP00000481278.1;ENSP00000351539.4;ENSP00000351539.4;	10472
Homo_sapiens	ZBTB2	ENSG00000181472	ZBTB	ENSP00000323183.4;ENSP00000323183.4;	57621
Homo_sapiens	ZBTB20	ENSG00000181722	ZBTB	ENSP00000420324.1;ENSP00000420324.1;ENSP00000419902.1;ENSP00000419902.1;ENSP00000419153.1;ENSP00000419153.1;ENSP00000418092.1;ENSP00000418092.1;ENSP00000501561.1;ENSP00000501561.1;ENSP00000417307.1;ENSP00000377375.2;ENSP00000420684.1;ENSP00000502480.1;ENSP00000349803.3;	26137
Homo_sapiens	ZBTB21	ENSG00000173276	ZBTB	ENSP00000381523.3;ENSP00000381517.3;ENSP00000381512.1;ENSP00000308759.5;	49854
Homo_sapiens	ZBTB22	ENSG00000236104	ZBTB	ENSP00000404403.1;ENSP00000404403.1;ENSP00000407545.2;	9278
Homo_sapiens	ZBTB24	ENSG00000112365	ZBTB	ENSP00000230122.4;ENSP00000230122.4;	9841
Homo_sapiens	ZBTB25	ENSG00000089775	ZBTB	ENSP00000476746.1;ENSP00000450718.1;ENSP00000378204.1;ENSP00000451046.1;	7597
Homo_sapiens	ZBTB26	ENSG00000171448	ZBTB	ENSP00000362760.3;ENSP00000362760.3;ENSP00000362758.1;	57684
Homo_sapiens	ZBTB3	ENSG00000185670	ZBTB	ENSP00000378286.4;ENSP00000378286.4;ENSP00000501025.1;ENSP00000501025.1;	79842
Homo_sapiens	ZBTB32	ENSG00000011590	ZBTB	ENSP00000466524.1;ENSP00000376035.1;ENSP00000376035.1;ENSP00000262630.3;	27033
Homo_sapiens	ZBTB33	ENSG00000177485	ZBTB	ENSP00000314153.2;ENSP00000314153.2;ENSP00000450969.1;	10009
Homo_sapiens	ZBTB34	ENSG00000177125	ZBTB	ENSP00000317534.4;ENSP00000317534.4;ENSP00000362551.2;	403341
Homo_sapiens	ZBTB37	ENSG00000185278	ZBTB	ENSP00000415293.1;ENSP00000415293.1;ENSP00000356674.4;	84614
Homo_sapiens	ZBTB38	ENSG00000177311	ZBTB	ENSP00000490370.1;ENSP00000490370.1;ENSP00000424254.1;ENSP00000424254.1;ENSP00000426387.1;ENSP00000426387.1;ENSP00000422894.1;ENSP00000406955.2;ENSP00000422347.1;ENSP00000421037.1;ENSP00000490041.1;ENSP00000425705.1;ENSP00000372635.5;ENSP00000426288.1;ENSP00000422757.1;	253461
Homo_sapiens	ZBTB39	ENSG00000166860	ZBTB	ENSP00000300101.2;ENSP00000300101.2;	NA
Homo_sapiens	ZBTB4	ENSG00000174282	ZBTB	ENSP00000369973.4;ENSP00000369973.4;ENSP00000307858.4;ENSP00000307858.4;	57659
Homo_sapiens	ZBTB40	ENSG00000184677	ZBTB	ENSP00000384527.1;ENSP00000384527.1;ENSP00000364798.4;ENSP00000364798.4;ENSP00000363782.4;ENSP00000496988.1;ENSP00000383098.2;	9923
Homo_sapiens	ZBTB41	ENSG00000177888	ZBTB	ENSP00000356375.3;ENSP00000356375.3;ENSP00000502173.1;	360023
Homo_sapiens	ZBTB42	ENSG00000179627	ZBTB	ENSP00000409107.2;ENSP00000409107.2;ENSP00000450673.1;ENSP00000450673.1;	100128927
Homo_sapiens	ZBTB43	ENSG00000169155	ZBTB	ENSP00000362556.1;ENSP00000362556.1;ENSP00000390344.1;ENSP00000390344.1;ENSP00000362563.4;ENSP00000362563.4;	23099
Homo_sapiens	ZBTB44	ENSG00000196323	ZBTB	ENSP00000435413.2;ENSP00000433457.1;ENSP00000433457.1;ENSP00000436187.2;ENSP00000436187.2;ENSP00000408079.1;ENSP00000434177.1;ENSP00000350574.4;ENSP00000380861.1;ENSP00000432558.1;	29068
Homo_sapiens	ZBTB45	ENSG00000119574	ZBTB	ENSP00000346603.2;ENSP00000346603.2;ENSP00000469089.1;ENSP00000470316.1;ENSP00000473072.1;	84878
Homo_sapiens	ZBTB46	ENSG00000130584	ZBTB	ENSP00000303102.2;ENSP00000303102.2;ENSP00000245663.3;ENSP00000245663.3;ENSP00000378536.1;	140685
Homo_sapiens	ZBTB47	ENSG00000114853	ZBTB	ENSP00000232974.6;ENSP00000232974.6;ENSP00000504903.1;ENSP00000504903.1;ENSP00000420968.1;	NA
Homo_sapiens	ZBTB48	ENSG00000204859	ZBTB	ENSP00000366902.4;ENSP00000366902.4;ENSP00000466390.1;ENSP00000313416.5;ENSP00000416054.1;	3104
Homo_sapiens	ZBTB49	ENSG00000168826	ZBTB	ENSP00000338807.4;ENSP00000338807.4;ENSP00000422321.1;ENSP00000425747.1;ENSP00000426765.1;ENSP00000424525.1;ENSP00000421654.1;	166793
Homo_sapiens	ZBTB5	ENSG00000168795	ZBTB	ENSP00000307604.4;ENSP00000307604.4;	NA
Homo_sapiens	ZBTB6	ENSG00000186130	ZBTB	ENSP00000362763.3;ENSP00000362763.3;	NA
Homo_sapiens	ZBTB7A	ENSG00000178951	ZBTB	ENSP00000471865.1;ENSP00000471865.1;ENSP00000323670.3;ENSP00000323670.3;	51341
Homo_sapiens	ZBTB7B	ENSG00000160685	ZBTB	ENSP00000438647.1;ENSP00000438647.1;ENSP00000357411.3;ENSP00000357411.3;ENSP00000406286.2;ENSP00000406286.2;ENSP00000292176.2;	51043
Homo_sapiens	ZBTB7C	ENSG00000184828	ZBTB	ENSP00000468254.1;ENSP00000468254.1;ENSP00000468782.1;ENSP00000468782.1;ENSP00000467877.1;ENSP00000467877.1;ENSP00000439781.1;ENSP00000439781.1;	201501
Homo_sapiens	ZBTB8A	ENSG00000160062	ZBTB	ENSP00000362609.3;ENSP00000362609.3;ENSP00000317561.4;	653121
Homo_sapiens	ZBTB8B	ENSG00000273274	ZBTB	ENSP00000476499.1;ENSP00000476499.1;	NA
Homo_sapiens	ZEB1	ENSG00000148516	zf-C2H2	ENSP00000452787.1;ENSP00000415961.2;ENSP00000391612.2;ENSP00000444891.2;ENSP00000319248.9;ENSP00000453970.1;ENSP00000453559.3;	6935
Homo_sapiens	ZEB2	ENSG00000169554	zf-C2H2	ENSP00000302501.4;ENSP00000386854.2;ENSP00000490293.2;ENSP00000490934.1;ENSP00000376601.3;ENSP00000490723.1;ENSP00000490508.1;ENSP00000490317.1;ENSP00000443792.2;ENSP00000490776.1;ENSP00000490673.1;ENSP00000475553.3;ENSP00000490141.1;ENSP00000394777.2;ENSP00000487174.1;ENSP00000490872.1;ENSP00000454157.1;ENSP00000395496.2;ENSP00000502467.1;	9839
Homo_sapiens	ZFAT	ENSG00000066827	zf-C2H2	ENSP00000367069.3;ENSP00000394501.2;ENSP00000429930.1;ENSP00000427831.1;ENSP00000427879.1;ENSP00000429091.1;ENSP00000428483.1;ENSP00000430924.1;	57623
Homo_sapiens	ZFHX2	ENSG00000136367	Homeobox	ENSP00000413418.2;	85446
Homo_sapiens	ZFHX3	ENSG00000140836	Homeobox	ENSP00000438926.3;ENSP00000493252.1;ENSP00000268489.5;	463
Homo_sapiens	ZFHX4	ENSG00000091656	Homeobox	ENSP00000430848.1;ENSP00000498249.1;ENSP00000429495.2;ENSP00000498627.1;	79776
Homo_sapiens	ZFP1	ENSG00000184517	zf-C2H2	ENSP00000457044.1;ENSP00000333192.4;ENSP00000377080.2;	162239
Homo_sapiens	ZFP14	ENSG00000142065	zf-C2H2	ENSP00000270001.6;	57677
Homo_sapiens	ZFP2	ENSG00000198939	zf-C2H2	ENSP00000430980.1;ENSP00000430531.1;ENSP00000354453.2;	NA
Homo_sapiens	ZFP28	ENSG00000196867	zf-C2H2	ENSP00000301318.3;	140612
Homo_sapiens	ZFP3	ENSG00000180787	zf-C2H2	ENSP00000320347.3;	NA
Homo_sapiens	ZFP30	ENSG00000120784	zf-C2H2	ENSP00000508019.1;ENSP00000422930.2;ENSP00000343581.1;	22835
Homo_sapiens	ZFP36L1	ENSG00000185650	zf-CCCH	ENSP00000450784.1;ENSP00000388402.2;ENSP00000450600.1;ENSP00000337386.3;	677
Homo_sapiens	ZFP37	ENSG00000136866	zf-C2H2	ENSP00000363344.3;ENSP00000452552.1;ENSP00000451310.1;	7539
Homo_sapiens	ZFP41	ENSG00000181638	zf-C2H2	ENSP00000327427.6;ENSP00000430465.3;	NA
Homo_sapiens	ZFP42	ENSG00000179059	zf-C2H2	ENSP00000317686.4;ENSP00000424662.1;ENSP00000483363.1;	132625
Homo_sapiens	ZFP57	ENSG00000204644	zf-C2H2	ENSP00000418259.2;ENSP00000366080.2;	346171
Homo_sapiens	ZFP62	ENSG00000196670	zf-C2H2	ENSP00000426193.1;ENSP00000422987.1;ENSP00000423820.1;	643836
Homo_sapiens	ZFP64	ENSG00000020256	zf-C2H2	ENSP00000360578.4;ENSP00000403424.1;ENSP00000216923.4;ENSP00000379312.3;ENSP00000355179.2;ENSP00000360573.2;ENSP00000344615.4;ENSP00000360570.4;	55734
Homo_sapiens	ZFP69	ENSG00000187815	zf-C2H2	ENSP00000361791.1;ENSP00000361790.3;	339559
Homo_sapiens	ZFP69B	ENSG00000187801	zf-C2H2	ENSP00000354547.4;ENSP00000399664.2;	65243
Homo_sapiens	ZFP82	ENSG00000181007	zf-C2H2	ENSP00000431265.1;	284406
Homo_sapiens	ZFP90	ENSG00000184939	zf-C2H2	ENSP00000381304.2;ENSP00000460547.1;ENSP00000454418.2;	146198
Homo_sapiens	ZFP91	ENSG00000186660	zf-C2H2	ENSP00000339030.5;	80829
Homo_sapiens	ZFP91-CNTF	ENSG00000255073	zf-C2H2	ENSP00000455911.1;ENSP00000457288.1;	NA
Homo_sapiens	ZFP92	ENSG00000189420	zf-C2H2	ENSP00000462054.1;	139735
Homo_sapiens	ZFPM1	ENSG00000179588	zf-C2H2	ENSP00000326630.2;	NA
Homo_sapiens	ZFPM2	ENSG00000169946	zf-C2H2	ENSP00000428720.1;ENSP00000384179.2;ENSP00000430757.1;	23414
Homo_sapiens	ZFTA	ENSG00000188070	zf-BED	ENSP00000482180.1;	65998
Homo_sapiens	ZFX	ENSG00000005889	zf-C2H2	ENSP00000343384.3;ENSP00000368486.4;ENSP00000438233.1;ENSP00000304985.5;ENSP00000368475.1;	7543
Homo_sapiens	ZFY	ENSG00000067646	zf-C2H2	ENSP00000372525.1;ENSP00000155093.3;ENSP00000393908.1;ENSP00000485605.1;	7544
Homo_sapiens	ZGLP1	ENSG00000220201	zf-GATA	ENSP00000385403.1;ENSP00000384434.3;	100125288
Homo_sapiens	ZGPAT	ENSG00000197114	Others		84619
Homo_sapiens	ZHX1	ENSG00000165156	Homeobox	ENSP00000428821.1;ENSP00000378938.2;ENSP00000297857.2;	11244
Homo_sapiens	ZHX2	ENSG00000178764	Homeobox	ENSP00000314709.4;	22882
Homo_sapiens	ZHX3	ENSG00000174306	Homeobox	ENSP00000452965.1;ENSP00000506788.1;ENSP00000415498.3;ENSP00000443783.2;ENSP00000312222.4;ENSP00000405421.1;ENSP00000454006.1;	23051
Homo_sapiens	ZIC1	ENSG00000152977	zf-C2H2	ENSP00000282928.4;ENSP00000419664.1;	7545
Homo_sapiens	ZIC2	ENSG00000043355	zf-C2H2	ENSP00000365514.3;	7546
Homo_sapiens	ZIC3	ENSG00000156925	zf-C2H2	ENSP00000287538.5;ENSP00000359638.3;	7547
Homo_sapiens	ZIC4	ENSG00000174963	zf-C2H2	ENSP00000418277.1;ENSP00000435509.2;ENSP00000420775.1;ENSP00000372553.3;ENSP00000417855.1;ENSP00000397695.3;ENSP00000420627.2;	84107
Homo_sapiens	ZIC5	ENSG00000139800	zf-C2H2	ENSP00000267294.4;	85416
Homo_sapiens	ZIK1	ENSG00000171649	zf-C2H2	ENSP00000472867.1;ENSP00000468937.1;ENSP00000438487.1;	284307
Homo_sapiens	ZIM2	ENSG00000269699	zf-C2H2	ENSP00000510784.1;ENSP00000468984.1;ENSP00000470326.1;ENSP00000486502.2;ENSP00000472306.1;	23619
Homo_sapiens	ZIM3	ENSG00000141946	zf-C2H2	ENSP00000269834.1;	114026
Homo_sapiens	ZKSCAN1	ENSG00000106261	zf-C2H2	ENSP00000443508.1;ENSP00000480305.1;ENSP00000409172.1;ENSP00000323148.6;	7586
Homo_sapiens	ZKSCAN2	ENSG00000155592	zf-C2H2	ENSP00000331626.7;	342357
Homo_sapiens	ZKSCAN3	ENSG00000189298	zf-C2H2	ENSP00000341883.5;ENSP00000252211.2;ENSP00000366465.1;	80317
Homo_sapiens	ZKSCAN4	ENSG00000187626	zf-C2H2	ENSP00000366509.2;	387032
Homo_sapiens	ZKSCAN5	ENSG00000196652	zf-C2H2	ENSP00000392104.1;ENSP00000377725.2;ENSP00000322872.5;	23660
Homo_sapiens	ZKSCAN7	ENSG00000196345	zf-C2H2	ENSP00000273320.3;ENSP00000395524.1;ENSP00000405034.1;	55888
Homo_sapiens	ZKSCAN8	ENSG00000198315	zf-C2H2	ENSP00000332750.5;ENSP00000402948.2;	7745
Homo_sapiens	ZKSCAN8P1	ENSG00000226314	zf-C2H2	ENSP00000509393.1;ENSP00000510811.1;	NA
Homo_sapiens	ZMIZ1	ENSG00000108175	zf-MIZ	ENSP00000334474.5;	57178
Homo_sapiens	ZMIZ2	ENSG00000122515	zf-MIZ	ENSP00000265346.7;ENSP00000409648.1;ENSP00000396601.1;ENSP00000311778.4;ENSP00000414723.1;	83637
Homo_sapiens	ZNF10	ENSG00000256223	zf-C2H2	ENSP00000248211.6;ENSP00000384893.2;ENSP00000393814.2;	7556
Homo_sapiens	ZNF100	ENSG00000197020	zf-C2H2	ENSP00000351042.5;ENSP00000445201.3;	163227
Homo_sapiens	ZNF101	ENSG00000181896	zf-C2H2	ENSP00000400952.2;ENSP00000319716.5;ENSP00000468049.1;ENSP00000466744.1;	94039
Homo_sapiens	ZNF107	ENSG00000196247	zf-C2H2	ENSP00000343443.3;ENSP00000400037.1;ENSP00000481898.1;ENSP00000483720.1;	51427
Homo_sapiens	ZNF112	ENSG00000062370	zf-C2H2	ENSP00000337081.3;ENSP00000346305.3;	7771
Homo_sapiens	ZNF114	ENSG00000178150	zf-C2H2	ENSP00000318898.1;ENSP00000471727.1;ENSP00000469998.1;	163071
Homo_sapiens	ZNF117	ENSG00000152926	zf-C2H2	ENSP00000479944.1;ENSP00000282869.5;	51351
Homo_sapiens	ZNF12	ENSG00000164631	zf-C2H2	ENSP00000384405.1;ENSP00000385939.1;ENSP00000344745.5;	7559
Homo_sapiens	ZNF121	ENSG00000197961	zf-C2H2	ENSP00000468643.1;ENSP00000467838.1;ENSP00000326967.5;	7675
Homo_sapiens	ZNF124	ENSG00000196418	zf-C2H2	ENSP00000340749.6;ENSP00000440365.2;	7678
Homo_sapiens	ZNF131	ENSG00000172262	ZBTB	ENSP00000305804.4;ENSP00000305804.4;ENSP00000426504.1;ENSP00000426504.1;ENSP00000423945.1;ENSP00000421246.1;ENSP00000425139.1;ENSP00000424771.1;ENSP00000425722.1;ENSP00000422079.1;ENSP00000507111.1;	7690
Homo_sapiens	ZNF132	ENSG00000131849	zf-C2H2	ENSP00000254166.2;	7691
Homo_sapiens	ZNF133	ENSG00000125846	zf-C2H2	ENSP00000385279.2;ENSP00000481326.1;ENSP00000439427.2;ENSP00000366899.3;ENSP00000487315.1;ENSP00000406638.2;ENSP00000383945.1;ENSP00000442978.2;ENSP00000400897.3;ENSP00000346090.3;ENSP00000485741.1;	7692
Homo_sapiens	ZNF134	ENSG00000213762	zf-C2H2	ENSP00000379464.4;	7693
Homo_sapiens	ZNF135	ENSG00000176293	zf-C2H2	ENSP00000321406.5;ENSP00000427691.1;ENSP00000369437.4;ENSP00000422074.1;ENSP00000441410.1;	7694
Homo_sapiens	ZNF136	ENSG00000196646	zf-C2H2	ENSP00000344162.4;ENSP00000498578.1;	7695
Homo_sapiens	ZNF138	ENSG00000197008	zf-C2H2	ENSP00000399528.1;ENSP00000303533.7;ENSP00000407262.2;	NA
Homo_sapiens	ZNF14	ENSG00000105708	zf-C2H2	ENSP00000340514.2;	7561
Homo_sapiens	ZNF140	ENSG00000196387	zf-C2H2	ENSP00000445411.1;ENSP00000347755.2;	7699
Homo_sapiens	ZNF141	ENSG00000131127	zf-C2H2	ENSP00000240499.7;	7700
Homo_sapiens	ZNF142	ENSG00000115568	zf-C2H2	ENSP00000415156.2;ENSP00000408643.1;ENSP00000398798.3;	7701
Homo_sapiens	ZNF143	ENSG00000166478	zf-C2H2	ENSP00000379847.2;ENSP00000379843.3;ENSP00000432154.1;ENSP00000299606.2;ENSP00000379849.1;	7702
Homo_sapiens	ZNF146	ENSG00000167635	zf-C2H2	ENSP00000392095.1;ENSP00000400391.1;	7705
Homo_sapiens	ZNF148	ENSG00000163848	zf-C2H2	ENSP00000420335.1;ENSP00000353863.4;ENSP00000420448.1;ENSP00000419322.1;ENSP00000420102.1;	7707
Homo_sapiens	ZNF154	ENSG00000179909	zf-C2H2	ENSP00000469633.1;ENSP00000421258.2;ENSP00000507206.1;	7710
Homo_sapiens	ZNF155	ENSG00000204920	zf-C2H2	ENSP00000481677.1;ENSP00000465691.1;ENSP00000270014.1;ENSP00000385163.2;	7711
Homo_sapiens	ZNF157	ENSG00000147117	zf-C2H2	ENSP00000366273.4;	7712
Homo_sapiens	ZNF16	ENSG00000170631	zf-C2H2	ENSP00000484504.1;ENSP00000378369.2;ENSP00000276816.4;	7564
Homo_sapiens	ZNF160	ENSG00000170949	zf-C2H2	ENSP00000470573.1;ENSP00000507845.1;ENSP00000470961.1;ENSP00000469393.1;ENSP00000406201.1;ENSP00000409597.1;	90338
Homo_sapiens	ZNF165	ENSG00000197279	zf-C2H2	ENSP00000507525.1;ENSP00000366542.1;	7718
Homo_sapiens	ZNF169	ENSG00000175787	zf-C2H2	ENSP00000378792.2;	169841
Homo_sapiens	ZNF17	ENSG00000186272	zf-C2H2	ENSP00000471905.1;ENSP00000302455.7;	7565
Homo_sapiens	ZNF174	ENSG00000103343	zf-C2H2	ENSP00000460397.1;ENSP00000268655.4;	7727
Homo_sapiens	ZNF175	ENSG00000105497	zf-C2H2	ENSP00000262259.2;	7728
Homo_sapiens	ZNF177	ENSG00000188629	zf-C2H2	ENSP00000468531.1;ENSP00000341497.3;	7730
Homo_sapiens	ZNF18	ENSG00000154957	zf-C2H2	ENSP00000463471.1;ENSP00000462296.3;ENSP00000462383.1;ENSP00000315664.3;ENSP00000391376.3;	7566
Homo_sapiens	ZNF180	ENSG00000167384	zf-C2H2	ENSP00000221327.3;ENSP00000375818.3;ENSP00000468021.1;	7733
Homo_sapiens	ZNF181	ENSG00000197841	zf-C2H2	ENSP00000419435.1;ENSP00000420727.1;ENSP00000376065.3;	339318
Homo_sapiens	ZNF182	ENSG00000147118	zf-C2H2	ENSP00000366142.4;ENSP00000380165.1;	7569
Homo_sapiens	ZNF184	ENSG00000096654	zf-C2H2	ENSP00000366636.1;ENSP00000508298.1;ENSP00000211936.6;	7738
Homo_sapiens	ZNF189	ENSG00000136870	zf-C2H2	ENSP00000259395.4;ENSP00000363995.3;ENSP00000342019.2;	7743
Homo_sapiens	ZNF19	ENSG00000157429	zf-C2H2	ENSP00000458105.1;ENSP00000454864.1;ENSP00000288177.5;ENSP00000462810.1;	7567
Homo_sapiens	ZNF195	ENSG00000005801	zf-C2H2	ENSP00000387998.2;ENSP00000346613.6;ENSP00000005082.9;ENSP00000344483.7;ENSP00000435828.1;ENSP00000382511.4;ENSP00000477630.1;ENSP00000431937.1;	7748
Homo_sapiens	ZNF197	ENSG00000186448	zf-C2H2	ENSP00000379370.1;ENSP00000345809.4;	10168
Homo_sapiens	ZNF2	ENSG00000275111	zf-C2H2	ENSP00000483131.1;ENSP00000482030.1;ENSP00000477960.1;ENSP00000480057.1;ENSP00000480297.1;	7549
Homo_sapiens	ZNF20	ENSG00000132010	zf-C2H2	ENSP00000335437.5;	7568
Homo_sapiens	ZNF200	ENSG00000010539	zf-C2H2	ENSP00000380077.3;ENSP00000405786.2;ENSP00000395723.3;ENSP00000380079.4;ENSP00000458508.1;ENSP00000380080.4;	7752
Homo_sapiens	ZNF202	ENSG00000166261	zf-C2H2	ENSP00000432504.1;ENSP00000337724.4;ENSP00000433881.1;	7753
Homo_sapiens	ZNF205	ENSG00000122386	zf-C2H2	ENSP00000460890.1;ENSP00000219091.4;ENSP00000480401.1;ENSP00000371627.3;	7755
Homo_sapiens	ZNF207	ENSG00000010244	Others		7756
Homo_sapiens	ZNF208	ENSG00000160321	zf-C2H2	ENSP00000380315.3;	7757
Homo_sapiens	ZNF211	ENSG00000121417	zf-C2H2	ENSP00000384436.2;ENSP00000375584.3;ENSP00000339562.3;ENSP00000299871.5;ENSP00000442601.2;ENSP00000240731.4;ENSP00000254182.7;	10520
Homo_sapiens	ZNF212	ENSG00000170260	zf-C2H2	ENSP00000338572.2;	7988
Homo_sapiens	ZNF213	ENSG00000085644	zf-C2H2	ENSP00000459177.1;ENSP00000460157.1;ENSP00000380087.3;ENSP00000459293.1;ENSP00000403892.3;	7760
Homo_sapiens	ZNF214	ENSG00000149050	zf-C2H2	ENSP00000445373.1;ENSP00000278314.4;	7761
Homo_sapiens	ZNF215	ENSG00000149054	zf-C2H2	ENSP00000278319.5;ENSP00000393202.2;	7762
Homo_sapiens	ZNF217	ENSG00000171940	zf-C2H2	ENSP00000360526.2;ENSP00000304308.3;	7764
Homo_sapiens	ZNF219	ENSG00000165804	zf-C2H2	ENSP00000388558.2;ENSP00000354206.3;ENSP00000450609.1;ENSP00000451969.1;ENSP00000450900.1;ENSP00000450803.1;ENSP00000392401.2;ENSP00000451212.1;ENSP00000451890.1;	51222
Homo_sapiens	ZNF22	ENSG00000165512	zf-C2H2	ENSP00000298299.3;	NA
Homo_sapiens	ZNF221	ENSG00000159905	zf-C2H2	ENSP00000467367.1;ENSP00000477876.1;ENSP00000467446.1;ENSP00000251269.4;	7638
Homo_sapiens	ZNF222	ENSG00000159885	zf-C2H2	ENSP00000187879.6;ENSP00000375822.2;	7673
Homo_sapiens	ZNF223	ENSG00000178386	zf-C2H2	ENSP00000401947.1;ENSP00000467647.1;	7766
Homo_sapiens	ZNF224	ENSG00000267680	zf-C2H2	ENSP00000509045.1;ENSP00000337368.5;ENSP00000508532.1;	7767
Homo_sapiens	ZNF225	ENSG00000256294	zf-C2H2	ENSP00000262894.5;ENSP00000468686.1;	7768
Homo_sapiens	ZNF226	ENSG00000167380	zf-C2H2	ENSP00000336719.5;ENSP00000465121.1;ENSP00000393265.1;	7769
Homo_sapiens	ZNF227	ENSG00000131115	zf-C2H2	ENSP00000321049.6;ENSP00000467577.1;ENSP00000482749.1;ENSP00000375823.2;	7770
Homo_sapiens	ZNF229	ENSG00000278318	zf-C2H2	ENSP00000479884.1;ENSP00000479807.1;	7772
Homo_sapiens	ZNF23	ENSG00000167377	zf-C2H2	ENSP00000377171.2;ENSP00000387673.3;ENSP00000349796.4;ENSP00000497736.2;ENSP00000462429.1;	7571
Homo_sapiens	ZNF230	ENSG00000159882	zf-C2H2	ENSP00000409318.1;	7773
Homo_sapiens	ZNF232	ENSG00000167840	zf-C2H2	ENSP00000461305.1;ENSP00000250076.3;	7775
Homo_sapiens	ZNF233	ENSG00000159915	zf-C2H2	ENSP00000375820.1;ENSP00000507588.1;	353355
Homo_sapiens	ZNF234	ENSG00000263002	zf-C2H2	ENSP00000465011.1;ENSP00000400878.1;	10780
Homo_sapiens	ZNF235	ENSG00000159917	zf-C2H2	ENSP00000291182.3;ENSP00000497018.1;	9310
Homo_sapiens	ZNF236	ENSG00000130856	zf-C2H2	ENSP00000322361.9;ENSP00000463787.1;ENSP00000253159.8;ENSP00000444524.2;	7776
Homo_sapiens	ZNF239	ENSG00000196793	zf-C2H2	ENSP00000443907.1;ENSP00000363569.1;ENSP00000398202.1;ENSP00000307774.6;	8187
Homo_sapiens	ZNF24	ENSG00000172466	zf-C2H2	ENSP00000261332.5;ENSP00000382015.2;	7572
Homo_sapiens	ZNF248	ENSG00000198105	zf-C2H2	ENSP00000379208.3;ENSP00000349882.4;	57209
Homo_sapiens	ZNF25	ENSG00000175395	zf-C2H2	ENSP00000302222.7;	219749
Homo_sapiens	ZNF250	ENSG00000196150	zf-C2H2	ENSP00000393442.2;ENSP00000292579.7;	58500
Homo_sapiens	ZNF251	ENSG00000198169	zf-C2H2	ENSP00000292562.7;	90987
Homo_sapiens	ZNF253	ENSG00000256771	zf-C2H2	ENSP00000347868.4;ENSP00000468720.1;ENSP00000467235.1;	56242
Homo_sapiens	ZNF254	ENSG00000213096	zf-C2H2	ENSP00000484930.1;ENSP00000482703.1;ENSP00000483222.1;ENSP00000349494.3;	9534
Homo_sapiens	ZNF256	ENSG00000152454	zf-C2H2	ENSP00000282308.2;	10172
Homo_sapiens	ZNF257	ENSG00000197134	zf-C2H2	ENSP00000470209.1;	113835
Homo_sapiens	ZNF26	ENSG00000198393	zf-C2H2	ENSP00000333725.5;	7574
Homo_sapiens	ZNF260	ENSG00000254004	zf-C2H2	ENSP00000467219.1;ENSP00000429803.1;ENSP00000464964.1;ENSP00000465834.1;	339324
Homo_sapiens	ZNF263	ENSG00000006194	zf-C2H2	ENSP00000444497.1;ENSP00000461755.1;ENSP00000219069.5;ENSP00000461146.1;	NA
Homo_sapiens	ZNF264	ENSG00000083844	zf-C2H2	ENSP00000440376.1;ENSP00000263095.5;	9422
Homo_sapiens	ZNF266	ENSG00000174652	zf-C2H2	ENSP00000468491.1;ENSP00000467151.1;ENSP00000467315.1;ENSP00000467403.1;ENSP00000466714.2;ENSP00000498589.1;	10781
Homo_sapiens	ZNF267	ENSG00000185947	zf-C2H2	ENSP00000300870.10;	10308
Homo_sapiens	ZNF268	ENSG00000090612	zf-C2H2	ENSP00000228289.5;ENSP00000444412.3;	10795
Homo_sapiens	ZNF273	ENSG00000198039	zf-C2H2	ENSP00000418719.1;	10793
Homo_sapiens	ZNF274	ENSG00000171606	zf-C2H2	ENSP00000321187.5;ENSP00000321209.5;ENSP00000484810.1;ENSP00000409872.3;ENSP00000478533.1;	10782
Homo_sapiens	ZNF275	ENSG00000063587	zf-C2H2	ENSP00000359269.2;ENSP00000496975.2;ENSP00000359271.2;	10838
Homo_sapiens	ZNF276	ENSG00000158805	zf-C2H2	ENSP00000289816.5;ENSP00000457210.1;ENSP00000415836.2;	92822
Homo_sapiens	ZNF277	ENSG00000198839	zf-C2H2	ENSP00000390359.1;ENSP00000354501.3;ENSP00000402292.1;	11179
Homo_sapiens	ZNF28	ENSG00000198538	zf-C2H2	ENSP00000397693.2;ENSP00000412143.2;ENSP00000375661.2;	7576
Homo_sapiens	ZNF280A	ENSG00000169548	Others		NA
Homo_sapiens	ZNF280B	ENSG00000275004	Others		140883
Homo_sapiens	ZNF280C	ENSG00000056277	Others		NA
Homo_sapiens	ZNF280D	ENSG00000137871	Others		54816
Homo_sapiens	ZNF281	ENSG00000162702	zf-C2H2	ENSP00000356321.3;ENSP00000356322.1;ENSP00000294740.2;	23528
Homo_sapiens	ZNF282	ENSG00000170265	zf-C2H2	ENSP00000477841.1;	8427
Homo_sapiens	ZNF283	ENSG00000167637	zf-C2H2	ENSP00000484852.1;ENSP00000498705.1;ENSP00000327314.7;	284349
Homo_sapiens	ZNF284	ENSG00000186026	zf-C2H2	ENSP00000411032.2;	342909
Homo_sapiens	ZNF285	ENSG00000267508	zf-C2H2	ENSP00000464788.1;ENSP00000483662.1;ENSP00000439431.2;	26974
Homo_sapiens	ZNF286A	ENSG00000187607	zf-C2H2	ENSP00000464218.1;ENSP00000397163.1;ENSP00000466154.1;ENSP00000464063.1;	NA
Homo_sapiens	ZNF286A-TBC1D26	ENSG00000255104	zf-C2H2	ENSP00000458062.1;ENSP00000408168.2;ENSP00000508754.1;ENSP00000510294.1;	NA
Homo_sapiens	ZNF287	ENSG00000141040	zf-C2H2	ENSP00000379168.1;ENSP00000379169.3;	57336
Homo_sapiens	ZNF292	ENSG00000188994	zf-C2H2	ENSP00000358590.3;ENSP00000342847.4;ENSP00000428857.1;	23036
Homo_sapiens	ZNF296	ENSG00000170684	zf-C2H2	ENSP00000302770.1;	NA
Homo_sapiens	ZNF3	ENSG00000166526	zf-C2H2	ENSP00000416088.2;ENSP00000415358.1;ENSP00000299667.4;ENSP00000306372.6;	7551
Homo_sapiens	ZNF30	ENSG00000168661	zf-C2H2	ENSP00000303889.7;ENSP00000403441.1;ENSP00000469954.1;	90075
Homo_sapiens	ZNF300	ENSG00000145908	zf-C2H2	ENSP00000274599.5;ENSP00000397178.2;ENSP00000377773.2;ENSP00000392593.2;	91975
Homo_sapiens	ZNF302	ENSG00000089335	zf-C2H2	ENSP00000481754.1;ENSP00000405219.2;ENSP00000396379.2;ENSP00000391067.2;ENSP00000421028.1;	55900
Homo_sapiens	ZNF304	ENSG00000131845	zf-C2H2	ENSP00000470319.1;ENSP00000401642.2;ENSP00000375586.3;ENSP00000282286.4;	57343
Homo_sapiens	ZNF311	ENSG00000197935	zf-C2H2	ENSP00000366384.3;	282890
Homo_sapiens	ZNF316	ENSG00000205903	zf-C2H2	ENSP00000477706.1;	100131017
Homo_sapiens	ZNF317	ENSG00000130803	zf-C2H2	ENSP00000353554.2;ENSP00000247956.5;	57693
Homo_sapiens	ZNF318	ENSG00000171467	Others		NA
Homo_sapiens	ZNF319	ENSG00000166188	zf-C2H2	ENSP00000299237.2;	57567
Homo_sapiens	ZNF32	ENSG00000169740	zf-C2H2	ENSP00000363556.2;ENSP00000379143.1;	7580
Homo_sapiens	ZNF320	ENSG00000182986	zf-C2H2	ENSP00000468995.1;ENSP00000506814.1;ENSP00000375660.2;ENSP00000473091.1;	162967
Homo_sapiens	ZNF322	ENSG00000181315	zf-C2H2	ENSP00000419728.1;ENSP00000482607.1;ENSP00000478899.1;ENSP00000418897.1;ENSP00000483223.1;	79692
Homo_sapiens	ZNF324	ENSG00000083812	zf-C2H2	ENSP00000471778.1;ENSP00000196482.3;ENSP00000444812.1;	25799
Homo_sapiens	ZNF324B	ENSG00000249471	zf-C2H2	ENSP00000337473.3;ENSP00000438930.1;	388569
Homo_sapiens	ZNF326	ENSG00000162664	Others		284695
Homo_sapiens	ZNF329	ENSG00000181894	zf-C2H2	ENSP00000470008.1;ENSP00000470323.1;ENSP00000350773.4;ENSP00000439527.1;	79673
Homo_sapiens	ZNF331	ENSG00000130844	zf-C2H2	ENSP00000427439.1;ENSP00000425517.2;ENSP00000393817.1;ENSP00000497652.1;ENSP00000423156.1;ENSP00000498006.1;ENSP00000496977.1;ENSP00000421728.1;ENSP00000497263.1;ENSP00000497726.1;ENSP00000421014.1;ENSP00000253144.9;ENSP00000427532.1;	55422
Homo_sapiens	ZNF333	ENSG00000160961	zf-C2H2	ENSP00000292530.5;	84449
Homo_sapiens	ZNF334	ENSG00000198185	zf-C2H2	ENSP00000485779.1;ENSP00000484362.1;ENSP00000510334.1;ENSP00000255129.5;ENSP00000402582.1;ENSP00000473194.1;	55713
Homo_sapiens	ZNF335	ENSG00000198026	zf-C2H2	ENSP00000325326.2;	63925
Homo_sapiens	ZNF337	ENSG00000130684	zf-C2H2	ENSP00000252979.5;ENSP00000365619.1;	26152
Homo_sapiens	ZNF33A	ENSG00000189180	zf-C2H2	ENSP00000387713.2;ENSP00000363747.4;ENSP00000304268.10;ENSP00000402467.3;ENSP00000485869.1;	7581
Homo_sapiens	ZNF33B	ENSG00000196693	zf-C2H2	ENSP00000352444.2;ENSP00000481265.1;	7582
Homo_sapiens	ZNF34	ENSG00000196378	zf-C2H2	ENSP00000434049.1;ENSP00000396894.2;ENSP00000341528.4;	80778
Homo_sapiens	ZNF341	ENSG00000131061	zf-C2H2	ENSP00000344308.2;ENSP00000432933.1;ENSP00000364346.1;	84905
Homo_sapiens	ZNF343	ENSG00000088876	zf-C2H2	ENSP00000483851.1;ENSP00000482819.1;ENSP00000278772.4;	79175
Homo_sapiens	ZNF345	ENSG00000251247	zf-C2H2	ENSP00000466374.1;ENSP00000465431.1;ENSP00000431216.1;ENSP00000482400.1;ENSP00000477522.1;ENSP00000431202.1;ENSP00000465851.1;ENSP00000331120.4;	25850
Homo_sapiens	ZNF347	ENSG00000197937	zf-C2H2	ENSP00000405218.2;ENSP00000471712.2;ENSP00000334146.6;	84671
Homo_sapiens	ZNF35	ENSG00000169981	zf-C2H2	ENSP00000379368.2;	NA
Homo_sapiens	ZNF350	ENSG00000256683	zf-C2H2	ENSP00000243644.3;	59348
Homo_sapiens	ZNF354A	ENSG00000169131	zf-C2H2	ENSP00000337122.2;	6940
Homo_sapiens	ZNF354B	ENSG00000178338	zf-C2H2	ENSP00000327143.3;	117608
Homo_sapiens	ZNF354C	ENSG00000177932	zf-C2H2	ENSP00000324064.6;	30832
Homo_sapiens	ZNF358	ENSG00000198816	zf-C2H2	ENSP00000472305.1;ENSP00000472777.1;	140467
Homo_sapiens	ZNF362	ENSG00000160094	zf-C2H2	ENSP00000446335.1;ENSP00000362527.5;	149076
Homo_sapiens	ZNF366	ENSG00000178175	zf-C2H2	ENSP00000313158.5;	NA
Homo_sapiens	ZNF367	ENSG00000165244	zf-C2H2	ENSP00000364405.4;	NA
Homo_sapiens	ZNF37A	ENSG00000075407	zf-C2H2	ENSP00000508865.1;ENSP00000329141.3;ENSP00000354377.4;	7587
Homo_sapiens	ZNF382	ENSG00000161298	zf-C2H2	ENSP00000407593.1;ENSP00000410113.1;ENSP00000292928.2;ENSP00000389722.1;	84911
Homo_sapiens	ZNF383	ENSG00000188283	zf-C2H2	ENSP00000507972.1;ENSP00000466101.1;ENSP00000464871.1;ENSP00000340132.2;	163087
Homo_sapiens	ZNF384	ENSG00000126746	zf-C2H2	ENSP00000321650.4;ENSP00000473311.1;ENSP00000412911.2;ENSP00000380019.3;ENSP00000354592.3;ENSP00000399572.3;ENSP00000507462.1;ENSP00000348018.4;	171017
Homo_sapiens	ZNF385A	ENSG00000161642	zf-C2H2	ENSP00000377849.2;ENSP00000338927.5;ENSP00000446913.1;ENSP00000449161.1;	25946
Homo_sapiens	ZNF385B	ENSG00000144331	zf-C2H2	ENSP00000386845.2;	151126
Homo_sapiens	ZNF391	ENSG00000124613	zf-C2H2	ENSP00000244576.4;ENSP00000419498.1;	346157
Homo_sapiens	ZNF394	ENSG00000160908	zf-C2H2	ENSP00000499131.1;ENSP00000337363.6;	84124
Homo_sapiens	ZNF395	ENSG00000186918	Others		NA
Homo_sapiens	ZNF396	ENSG00000186496	zf-C2H2	ENSP00000302310.1;ENSP00000466500.1;	252884
Homo_sapiens	ZNF397	ENSG00000186812	zf-C2H2	ENSP00000331577.6;	84307
Homo_sapiens	ZNF398	ENSG00000197024	zf-C2H2	ENSP00000419391.1;ENSP00000418564.1;ENSP00000389972.2;ENSP00000420418.1;	57541
Homo_sapiens	ZNF404	ENSG00000176222	zf-C2H2	ENSP00000319479.7;ENSP00000466051.1;	342908
Homo_sapiens	ZNF407	ENSG00000215421	zf-C2H2	ENSP00000299687.4;ENSP00000462348.1;ENSP00000310359.5;ENSP00000479246.1;ENSP00000481798.1;ENSP00000463270.1;	55628
Homo_sapiens	ZNF408	ENSG00000175213	zf-C2H2	ENSP00000309606.2;	79797
Homo_sapiens	ZNF41	ENSG00000147124	zf-C2H2	ENSP00000366265.4;ENSP00000508254.1;ENSP00000315173.7;	7592
Homo_sapiens	ZNF410	ENSG00000119725	zf-C2H2	ENSP00000451620.2;ENSP00000442228.1;ENSP00000483073.1;ENSP00000407130.3;ENSP00000451763.2;ENSP00000334170.4;ENSP00000451807.2;ENSP00000323293.6;ENSP00000451748.1;	57862
Homo_sapiens	ZNF414	ENSG00000133250	Others		84330
Homo_sapiens	ZNF415	ENSG00000170954	zf-C2H2	ENSP00000395055.2;ENSP00000243643.3;ENSP00000439435.1;ENSP00000472911.1;	55786
Homo_sapiens	ZNF416	ENSG00000083817	zf-C2H2	ENSP00000196489.2;	55659
Homo_sapiens	ZNF417	ENSG00000173480	zf-C2H2	ENSP00000472272.1;ENSP00000311319.4;	147687
Homo_sapiens	ZNF418	ENSG00000196724	zf-C2H2	ENSP00000407039.2;ENSP00000483763.1;ENSP00000468968.1;ENSP00000471652.1;ENSP00000379451.1;	147686
Homo_sapiens	ZNF419	ENSG00000105136	zf-C2H2	ENSP00000414709.2;ENSP00000392129.2;ENSP00000388864.1;ENSP00000390916.1;ENSP00000299860.9;ENSP00000221735.7;	79744
Homo_sapiens	ZNF420	ENSG00000197050	zf-C2H2	ENSP00000338770.2;ENSP00000468736.1;ENSP00000306102.7;ENSP00000467772.1;ENSP00000468387.1;	147923
Homo_sapiens	ZNF423	ENSG00000102935	zf-C2H2	ENSP00000455061.1;ENSP00000455426.1;ENSP00000457928.1;ENSP00000457664.1;ENSP00000442321.1;ENSP00000455588.3;	23090
Homo_sapiens	ZNF425	ENSG00000204947	zf-C2H2	ENSP00000367300.2;	155054
Homo_sapiens	ZNF426	ENSG00000130818	zf-C2H2	ENSP00000253115.1;ENSP00000468100.1;ENSP00000439017.1;	79088
Homo_sapiens	ZNF429	ENSG00000197013	zf-C2H2	ENSP00000351280.3;	353088
Homo_sapiens	ZNF43	ENSG00000198521	zf-C2H2	ENSP00000347045.4;ENSP00000470275.1;ENSP00000350085.7;ENSP00000469645.1;ENSP00000469578.1;	7594
Homo_sapiens	ZNF430	ENSG00000118620	zf-C2H2	ENSP00000469787.1;ENSP00000261560.4;	80264
Homo_sapiens	ZNF431	ENSG00000196705	zf-C2H2	ENSP00000471876.1;ENSP00000308578.6;	170959
Homo_sapiens	ZNF432	ENSG00000256087	zf-C2H2	ENSP00000221315.4;ENSP00000470488.1;	9668
Homo_sapiens	ZNF433	ENSG00000197647	zf-C2H2	ENSP00000448806.2;ENSP00000448233.2;ENSP00000339767.6;ENSP00000448099.2;ENSP00000393416.2;ENSP00000447951.2;ENSP00000414857.3;ENSP00000447205.2;	163059
Homo_sapiens	ZNF436	ENSG00000125945	zf-C2H2	ENSP00000313582.4;ENSP00000363736.3;	80818
Homo_sapiens	ZNF438	ENSG00000183621	zf-C2H2	ENSP00000364460.1;	220929
Homo_sapiens	ZNF439	ENSG00000171291	zf-C2H2	ENSP00000305077.2;ENSP00000395632.1;ENSP00000506930.1;	90594
Homo_sapiens	ZNF44	ENSG00000197857	zf-C2H2	ENSP00000377008.3;ENSP00000380850.3;ENSP00000347910.5;ENSP00000348419.5;	51710
Homo_sapiens	ZNF440	ENSG00000171295	zf-C2H2	ENSP00000305373.5;ENSP00000393489.1;	126070
Homo_sapiens	ZNF441	ENSG00000197044	zf-C2H2	ENSP00000350576.4;	126068
Homo_sapiens	ZNF442	ENSG00000198342	zf-C2H2	ENSP00000440162.2;ENSP00000242804.4;ENSP00000388634.1;ENSP00000404935.1;	79973
Homo_sapiens	ZNF443	ENSG00000180855	zf-C2H2	ENSP00000301547.5;	10224
Homo_sapiens	ZNF444	ENSG00000167685	zf-C2H2	ENSP00000468069.1;ENSP00000338860.3;	55311
Homo_sapiens	ZNF445	ENSG00000185219	zf-C2H2	ENSP00000379387.2;ENSP00000413073.2;	353274
Homo_sapiens	ZNF446	ENSG00000083838	zf-C2H2	ENSP00000478778.1;ENSP00000472802.1;ENSP00000472219.1;	55663
Homo_sapiens	ZNF449	ENSG00000173275	zf-C2H2	ENSP00000339585.4;	203523
Homo_sapiens	ZNF45	ENSG00000124459	zf-C2H2	ENSP00000269973.4;ENSP00000481895.1;ENSP00000468579.1;	7596
Homo_sapiens	ZNF454	ENSG00000178187	zf-C2H2	ENSP00000430354.1;ENSP00000326249.3;	285676
Homo_sapiens	ZNF460	ENSG00000197714	zf-C2H2	ENSP00000353491.2;ENSP00000446167.1;	NA
Homo_sapiens	ZNF461	ENSG00000197808	zf-C2H2	ENSP00000467931.1;ENSP00000479585.1;ENSP00000353515.4;	92283
Homo_sapiens	ZNF462	ENSG00000148143	zf-C2H2	ENSP00000405837.1;	NA
Homo_sapiens	ZNF467	ENSG00000181444	zf-C2H2	ENSP00000304769.3;	168544
Homo_sapiens	ZNF468	ENSG00000204604	zf-C2H2	ENSP00000470381.1;	90333
Homo_sapiens	ZNF469	ENSG00000225614	zf-C2H2	ENSP00000456500.2;ENSP00000402343.1;	84627
Homo_sapiens	ZNF470	ENSG00000197016	zf-C2H2	ENSP00000333223.7;ENSP00000375590.3;	388566
Homo_sapiens	ZNF471	ENSG00000196263	zf-C2H2	ENSP00000309161.4;	57573
Homo_sapiens	ZNF473	ENSG00000142528	zf-C2H2	ENSP00000375697.1;ENSP00000388961.2;ENSP00000270617.3;ENSP00000472808.1;	25888
Homo_sapiens	ZNF479	ENSG00000185177	zf-C2H2	ENSP00000324518.6;ENSP00000333776.4;	90827
Homo_sapiens	ZNF48	ENSG00000180035	zf-C2H2	ENSP00000479658.1;ENSP00000324056.2;ENSP00000435674.1;ENSP00000480262.1;	197407
Homo_sapiens	ZNF480	ENSG00000198464	zf-C2H2	ENSP00000417424.1;ENSP00000334164.6;ENSP00000335670.6;ENSP00000471754.1;	147657
Homo_sapiens	ZNF483	ENSG00000173258	zf-C2H2	ENSP00000311679.5;	158399
Homo_sapiens	ZNF484	ENSG00000127081	zf-C2H2	ENSP00000364645.3;ENSP00000378882.4;ENSP00000378881.3;ENSP00000364646.3;	83744
Homo_sapiens	ZNF485	ENSG00000198298	zf-C2H2	ENSP00000363558.3;ENSP00000354694.3;	220992
Homo_sapiens	ZNF486	ENSG00000256229	zf-C2H2	ENSP00000335042.7;	90649
Homo_sapiens	ZNF487	ENSG00000243660	Others		642819
Homo_sapiens	ZNF488	ENSG00000265763	Others		118738
Homo_sapiens	ZNF490	ENSG00000188033	zf-C2H2	ENSP00000311521.6;	NA
Homo_sapiens	ZNF491	ENSG00000177599	zf-C2H2	ENSP00000392176.1;ENSP00000313443.5;	126069
Homo_sapiens	ZNF492	ENSG00000229676	zf-C2H2	ENSP00000413660.2;	57615
Homo_sapiens	ZNF493	ENSG00000196268	zf-C2H2	ENSP00000347691.4;ENSP00000376110.2;	284443
Homo_sapiens	ZNF496	ENSG00000162714	zf-C2H2	ENSP00000507236.1;ENSP00000294753.4;ENSP00000473324.1;	84838
Homo_sapiens	ZNF497	ENSG00000174586	zf-C2H2	ENSP00000311183.2;ENSP00000402815.2;	162968
Homo_sapiens	ZNF500	ENSG00000103199	zf-C2H2	ENSP00000445714.1;ENSP00000464747.1;ENSP00000219478.5;	26048
Homo_sapiens	ZNF501	ENSG00000186446	zf-C2H2	ENSP00000482632.1;ENSP00000379363.2;	115560
Homo_sapiens	ZNF502	ENSG00000196653	zf-C2H2	ENSP00000406469.2;ENSP00000296091.4;ENSP00000397390.1;	91392
Homo_sapiens	ZNF503	ENSG00000165655	Others		NA
Homo_sapiens	ZNF506	ENSG00000081665	zf-C2H2	ENSP00000468206.1;ENSP00000468150.1;ENSP00000393835.2;ENSP00000440625.1;ENSP00000408892.1;	440515
Homo_sapiens	ZNF507	ENSG00000168813	zf-C2H2	ENSP00000441549.1;ENSP00000348162.4;ENSP00000312277.2;	22847
Homo_sapiens	ZNF510	ENSG00000081386	zf-C2H2	ENSP00000364379.1;ENSP00000223428.4;	22869
Homo_sapiens	ZNF511	ENSG00000198546	Others		NA
Homo_sapiens	ZNF512	ENSG00000243943	zf-C2H2	ENSP00000451572.2;ENSP00000369040.1;ENSP00000347648.3;ENSP00000407038.2;ENSP00000395660.2;	84450
Homo_sapiens	ZNF512B	ENSG00000196700	zf-C2H2	ENSP00000358904.1;	57473
Homo_sapiens	ZNF513	ENSG00000163795	zf-C2H2	ENSP00000318373.6;ENSP00000384874.1;	130557
Homo_sapiens	ZNF514	ENSG00000144026	zf-C2H2	ENSP00000295208.2;ENSP00000405509.1;	84874
Homo_sapiens	ZNF516	ENSG00000101493	zf-C2H2	ENSP00000394757.2;ENSP00000478712.1;ENSP00000446211.1;	9658
Homo_sapiens	ZNF517	ENSG00000197363	zf-C2H2	ENSP00000432025.1;ENSP00000353058.3;ENSP00000435166.1;	340385
Homo_sapiens	ZNF519	ENSG00000175322	zf-C2H2	ENSP00000464872.2;	162655
Homo_sapiens	ZNF521	ENSG00000198795	zf-C2H2	ENSP00000463000.1;ENSP00000440768.2;ENSP00000464415.1;ENSP00000382352.2;ENSP00000354794.3;ENSP00000462724.1;ENSP00000463748.1;	25925
Homo_sapiens	ZNF524	ENSG00000171443	zf-C2H2	ENSP00000301073.2;ENSP00000466907.1;	NA
Homo_sapiens	ZNF525	ENSG00000203326	zf-C2H2	ENSP00000417696.1;ENSP00000419136.1;	170958
Homo_sapiens	ZNF526	ENSG00000167625	zf-C2H2	ENSP00000301215.2;	116115
Homo_sapiens	ZNF527	ENSG00000189164	zf-C2H2	ENSP00000390179.2;	84503
Homo_sapiens	ZNF528	ENSG00000167555	zf-C2H2	ENSP00000353652.3;	84436
Homo_sapiens	ZNF529	ENSG00000186020	zf-C2H2	ENSP00000465917.1;ENSP00000465578.1;ENSP00000468594.1;ENSP00000334695.7;	57711
Homo_sapiens	ZNF530	ENSG00000183647	zf-C2H2	ENSP00000332861.5;ENSP00000472564.1;ENSP00000472024.2;	348327
Homo_sapiens	ZNF532	ENSG00000074657	zf-C2H2	ENSP00000338217.4;ENSP00000466007.1;ENSP00000468238.1;ENSP00000464894.1;ENSP00000468532.1;ENSP00000465709.1;	55205
Homo_sapiens	ZNF534	ENSG00000198633	zf-C2H2	ENSP00000391358.1;ENSP00000327538.6;	147658
Homo_sapiens	ZNF536	ENSG00000198597	zf-C2H2	ENSP00000347730.1;ENSP00000465771.1;	9745
Homo_sapiens	ZNF540	ENSG00000171817	zf-C2H2	ENSP00000467118.1;ENSP00000324598.3;ENSP00000343768.5;ENSP00000465503.1;ENSP00000466274.1;	163255
Homo_sapiens	ZNF541	ENSG00000118156	zf-C2H2	ENSP00000375770.3;	84215
Homo_sapiens	ZNF543	ENSG00000178229	zf-C2H2	ENSP00000322545.3;	NA
Homo_sapiens	ZNF544	ENSG00000198131	zf-C2H2	ENSP00000510489.1;ENSP00000269829.4;ENSP00000469635.1;ENSP00000469514.1;ENSP00000472721.1;ENSP00000471684.1;	27300
Homo_sapiens	ZNF546	ENSG00000187187	zf-C2H2	ENSP00000469540.1;ENSP00000339823.3;	339327
Homo_sapiens	ZNF547	ENSG00000152433	zf-C2H2	ENSP00000282282.3;	284306
Homo_sapiens	ZNF548	ENSG00000188785	zf-C2H2	ENSP00000337555.6;ENSP00000379482.3;	147694
Homo_sapiens	ZNF549	ENSG00000121406	zf-C2H2	ENSP00000240719.2;ENSP00000365407.2;	256051
Homo_sapiens	ZNF550	ENSG00000251369	zf-C2H2	ENSP00000469679.1;ENSP00000445978.2;ENSP00000422344.1;ENSP00000469537.1;ENSP00000469580.1;	162972
Homo_sapiens	ZNF551	ENSG00000204519	zf-C2H2	ENSP00000472674.1;ENSP00000282296.5;	90233
Homo_sapiens	ZNF552	ENSG00000178935	zf-C2H2	ENSP00000375582.1;	79818
Homo_sapiens	ZNF554	ENSG00000172006	zf-C2H2	ENSP00000321132.4;	115196
Homo_sapiens	ZNF555	ENSG00000186300	zf-C2H2	ENSP00000467893.1;ENSP00000334853.3;	148254
Homo_sapiens	ZNF556	ENSG00000172000	zf-C2H2	ENSP00000302603.2;ENSP00000467366.1;	80032
Homo_sapiens	ZNF557	ENSG00000130544	zf-C2H2	ENSP00000252840.5;ENSP00000404065.2;	79230
Homo_sapiens	ZNF558	ENSG00000167785	zf-C2H2	ENSP00000471277.1;ENSP00000301475.1;	148156
Homo_sapiens	ZNF559	ENSG00000188321	zf-C2H2	ENSP00000377461.1;ENSP00000468153.2;ENSP00000474719.1;ENSP00000474760.1;	84527
Homo_sapiens	ZNF559-ZNF177	ENSG00000270011	zf-C2H2	ENSP00000445323.1;ENSP00000507083.1;	7730
Homo_sapiens	ZNF560	ENSG00000198028	zf-C2H2	ENSP00000301480.3;	147741
Homo_sapiens	ZNF561	ENSG00000171469	zf-C2H2	ENSP00000392013.1;ENSP00000303915.3;ENSP00000393074.1;	93134
Homo_sapiens	ZNF562	ENSG00000171466	zf-C2H2	ENSP00000293648.3;ENSP00000464716.1;ENSP00000410734.1;	54811
Homo_sapiens	ZNF563	ENSG00000188868	zf-C2H2	ENSP00000471960.1;ENSP00000469879.1;ENSP00000293725.5;	147837
Homo_sapiens	ZNF564	ENSG00000249709	zf-C2H2	ENSP00000340004.6;	163050
Homo_sapiens	ZNF565	ENSG00000196357	zf-C2H2	ENSP00000347234.5;ENSP00000465906.1;ENSP00000376013.1;ENSP00000306869.5;	147929
Homo_sapiens	ZNF566	ENSG00000186017	zf-C2H2	ENSP00000415520.2;ENSP00000376010.2;ENSP00000467764.1;ENSP00000401259.2;ENSP00000411526.2;ENSP00000465343.1;ENSP00000400651.2;	84924
Homo_sapiens	ZNF567	ENSG00000189042	zf-C2H2	ENSP00000467712.1;ENSP00000467379.1;ENSP00000353957.3;ENSP00000441838.1;ENSP00000507048.1;	163081
Homo_sapiens	ZNF568	ENSG00000198453	zf-C2H2	ENSP00000466901.1;ENSP00000334685.7;ENSP00000389794.1;ENSP00000482444.1;ENSP00000413396.2;ENSP00000481819.1;ENSP00000399643.1;ENSP00000394514.1;	374900
Homo_sapiens	ZNF569	ENSG00000196437	zf-C2H2	ENSP00000325018.5;ENSP00000466221.2;ENSP00000375992.2;ENSP00000375993.2;	148266
Homo_sapiens	ZNF57	ENSG00000171970	zf-C2H2	ENSP00000303696.5;ENSP00000430223.1;	126295
Homo_sapiens	ZNF570	ENSG00000171827	zf-C2H2	ENSP00000467218.1;ENSP00000331540.1;	148268
Homo_sapiens	ZNF571	ENSG00000180479	zf-C2H2	ENSP00000467572.1;ENSP00000392638.1;ENSP00000351594.3;ENSP00000333660.2;	51276
Homo_sapiens	ZNF572	ENSG00000180938	zf-C2H2	ENSP00000319305.5;	NA
Homo_sapiens	ZNF573	ENSG00000189144	zf-C2H2	ENSP00000340171.4;ENSP00000440464.2;ENSP00000375983.1;	126231
Homo_sapiens	ZNF574	ENSG00000105732	zf-C2H2	ENSP00000222339.6;ENSP00000351939.3;ENSP00000469029.1;ENSP00000471611.1;	64763
Homo_sapiens	ZNF575	ENSG00000176472	zf-C2H2	ENSP00000315870.4;ENSP00000413956.2;ENSP00000471083.2;ENSP00000472578.1;	284346
Homo_sapiens	ZNF576	ENSG00000124444	zf-C2H2	ENSP00000435934.1;ENSP00000375827.2;ENSP00000435463.1;ENSP00000337852.4;ENSP00000436182.1;ENSP00000435899.1;	79177
Homo_sapiens	ZNF577	ENSG00000161551	zf-C2H2	ENSP00000491349.1;ENSP00000491936.2;ENSP00000389652.2;ENSP00000301399.5;	84765
Homo_sapiens	ZNF578	ENSG00000258405	zf-C2H2	ENSP00000459216.1;	147660
Homo_sapiens	ZNF579	ENSG00000218891	zf-C2H2	ENSP00000320188.3;	163033
Homo_sapiens	ZNF580	ENSG00000213015	zf-C2H2	ENSP00000446126.1;ENSP00000443957.1;ENSP00000320050.4;	51157
Homo_sapiens	ZNF581	ENSG00000171425	zf-C2H2	ENSP00000466047.1;ENSP00000270451.4;ENSP00000466564.1;ENSP00000466338.1;	51545
Homo_sapiens	ZNF582	ENSG00000018869	zf-C2H2	ENSP00000301310.3;ENSP00000465619.1;	147948
Homo_sapiens	ZNF583	ENSG00000198440	zf-C2H2	ENSP00000388502.2;ENSP00000291598.7;	147949
Homo_sapiens	ZNF584	ENSG00000171574	zf-C2H2	ENSP00000471105.1;ENSP00000306756.3;	201514
Homo_sapiens	ZNF585A	ENSG00000196967	zf-C2H2	ENSP00000375998.1;ENSP00000292841.7;ENSP00000349440.3;	199704
Homo_sapiens	ZNF585B	ENSG00000245680	zf-C2H2	ENSP00000433773.1;	NA
Homo_sapiens	ZNF586	ENSG00000083828	zf-C2H2	ENSP00000379458.1;ENSP00000375583.3;	54807
Homo_sapiens	ZNF587	ENSG00000198466	zf-C2H2	ENSP00000393865.1;ENSP00000345479.4;	84914
Homo_sapiens	ZNF587B	ENSG00000269343	zf-C2H2	ENSP00000392410.2;ENSP00000499083.2;ENSP00000469623.1;ENSP00000472004.1;	100293516
Homo_sapiens	ZNF589	ENSG00000164048	zf-C2H2	ENSP00000346729.3;ENSP00000404592.1;	51385
Homo_sapiens	ZNF592	ENSG00000166716	zf-C2H2	ENSP00000452877.2;ENSP00000299927.3;	9640
Homo_sapiens	ZNF594	ENSG00000180626	zf-C2H2	ENSP00000382513.4;ENSP00000461032.1;	84622
Homo_sapiens	ZNF595	ENSG00000272602	zf-C2H2	ENSP00000476408.2;ENSP00000476367.2;ENSP00000477392.1;	152687
Homo_sapiens	ZNF596	ENSG00000172748	zf-C2H2	ENSP00000310033.4;ENSP00000381613.1;ENSP00000318719.3;	169270
Homo_sapiens	ZNF597	ENSG00000167981	zf-C2H2	ENSP00000301744.4;	NA
Homo_sapiens	ZNF599	ENSG00000153896	zf-C2H2	ENSP00000333802.6;	148103
Homo_sapiens	ZNF600	ENSG00000189190	zf-C2H2	ENSP00000509267.1;ENSP00000509375.1;ENSP00000497540.1;ENSP00000510246.1;ENSP00000344791.2;	162966
Homo_sapiens	ZNF605	ENSG00000196458	zf-C2H2	ENSP00000376135.3;ENSP00000353314.3;	100289635
Homo_sapiens	ZNF606	ENSG00000166704	zf-C2H2	ENSP00000446972.2;ENSP00000343617.4;	80095
Homo_sapiens	ZNF607	ENSG00000198182	zf-C2H2	ENSP00000347338.2;ENSP00000438015.1;ENSP00000466785.1;	84775
Homo_sapiens	ZNF608	ENSG00000168916	Others		57507
Homo_sapiens	ZNF609	ENSG00000180357	Others		23060
Homo_sapiens	ZNF610	ENSG00000167554	zf-C2H2	ENSP00000477617.1;ENSP00000324441.8;ENSP00000383922.2;ENSP00000485001.1;ENSP00000471021.1;ENSP00000327597.7;	162963
Homo_sapiens	ZNF611	ENSG00000213020	zf-C2H2	ENSP00000322427.1;ENSP00000498713.1;ENSP00000469376.1;ENSP00000472648.1;ENSP00000437616.1;ENSP00000439211.1;ENSP00000443505.1;	81856
Homo_sapiens	ZNF613	ENSG00000176024	zf-C2H2	ENSP00000375671.3;ENSP00000490115.1;ENSP00000293471.5;	79898
Homo_sapiens	ZNF614	ENSG00000142556	zf-C2H2	ENSP00000270649.5;	80110
Homo_sapiens	ZNF615	ENSG00000197619	zf-C2H2	ENSP00000483676.1;ENSP00000471041.1;ENSP00000375672.3;ENSP00000471549.1;ENSP00000473089.1;ENSP00000365906.4;	284370
Homo_sapiens	ZNF616	ENSG00000204611	zf-C2H2	ENSP00000471000.1;	NA
Homo_sapiens	ZNF618	ENSG00000157657	zf-C2H2	ENSP00000363239.4;ENSP00000483198.1;ENSP00000363241.5;ENSP00000288466.7;ENSP00000395400.1;	114991
Homo_sapiens	ZNF619	ENSG00000177873	zf-C2H2	ENSP00000398024.3;ENSP00000388710.2;ENSP00000428004.1;ENSP00000430705.1;ENSP00000411132.2;ENSP00000397232.1;ENSP00000322529.5;	285267
Homo_sapiens	ZNF620	ENSG00000177842	zf-C2H2	ENSP00000391472.1;ENSP00000322265.6;	253639
Homo_sapiens	ZNF621	ENSG00000172888	zf-C2H2	ENSP00000340841.5;ENSP00000386051.2;ENSP00000413236.1;	285268
Homo_sapiens	ZNF622	ENSG00000173545	zf-C2H2	ENSP00000310042.2;	NA
Homo_sapiens	ZNF623	ENSG00000183309	zf-C2H2	ENSP00000411139.2;ENSP00000435232.1;ENSP00000445979.1;	9831
Homo_sapiens	ZNF624	ENSG00000197566	zf-C2H2	ENSP00000310472.7;	57547
Homo_sapiens	ZNF625	ENSG00000257591	zf-C2H2	ENSP00000394380.2;	90589
Homo_sapiens	ZNF626	ENSG00000188171	zf-C2H2	ENSP00000469958.1;ENSP00000469566.1;	199777
Homo_sapiens	ZNF627	ENSG00000198551	zf-C2H2	ENSP00000354414.4;	199692
Homo_sapiens	ZNF628	ENSG00000197483	zf-C2H2	ENSP00000465905.1;ENSP00000469591.1;ENSP00000375598.3;	89887
Homo_sapiens	ZNF629	ENSG00000102870	zf-C2H2	ENSP00000262525.4;	23361
Homo_sapiens	ZNF630	ENSG00000221994	zf-C2H2	ENSP00000480858.1;ENSP00000354683.4;ENSP00000386393.3;	57232
Homo_sapiens	ZNF639	ENSG00000121864	zf-C2H2	ENSP00000418766.1;ENSP00000325634.3;ENSP00000477626.1;ENSP00000419650.1;ENSP00000417740.1;	51193
Homo_sapiens	ZNF641	ENSG00000167528	zf-C2H2	ENSP00000394627.3;ENSP00000449974.1;ENSP00000437832.2;ENSP00000301042.3;	121274
Homo_sapiens	ZNF646	ENSG00000167395	zf-C2H2	ENSP00000378429.2;ENSP00000391271.1;ENSP00000300850.5;	9726
Homo_sapiens	ZNF648	ENSG00000179930	zf-C2H2	ENSP00000344129.3;ENSP00000501285.1;	127665
Homo_sapiens	ZNF649	ENSG00000198093	zf-C2H2	ENSP00000468983.1;ENSP00000347043.2;	NA
Homo_sapiens	ZNF652	ENSG00000198740	zf-C2H2	ENSP00000416305.2;ENSP00000424848.1;ENSP00000354686.2;	22834
Homo_sapiens	ZNF653	ENSG00000161914	zf-C2H2	ENSP00000467069.1;ENSP00000293771.3;ENSP00000465166.1;	NA
Homo_sapiens	ZNF654	ENSG00000175105	zf-C2H2	ENSP00000490842.1;	55279
Homo_sapiens	ZNF655	ENSG00000197343	zf-C2H2	ENSP00000377718.2;ENSP00000252713.4;ENSP00000393876.1;ENSP00000419135.1;	79027
Homo_sapiens	ZNF658	ENSG00000274349	zf-C2H2	ENSP00000480919.1;ENSP00000482540.1;ENSP00000479295.1;ENSP00000482447.1;	26149
Homo_sapiens	ZNF66	ENSG00000160229	zf-C2H2	ENSP00000461425.1;	7617
Homo_sapiens	ZNF660	ENSG00000144792	zf-C2H2	ENSP00000324605.2;	NA
Homo_sapiens	ZNF662	ENSG00000182983	zf-C2H2	ENSP00000405047.2;ENSP00000329264.6;	389114
Homo_sapiens	ZNF664	ENSG00000179195	zf-C2H2	ENSP00000337320.4;ENSP00000441405.1;ENSP00000440645.1;ENSP00000376205.3;	144348
Homo_sapiens	ZNF665	ENSG00000197497	zf-C2H2	ENSP00000498600.1;ENSP00000469154.1;ENSP00000379702.2;	79788
Homo_sapiens	ZNF667	ENSG00000198046	zf-C2H2	ENSP00000439402.1;ENSP00000292069.5;	63934
Homo_sapiens	ZNF668	ENSG00000167394	zf-C2H2	ENSP00000416853.2;ENSP00000300849.4;ENSP00000440149.1;ENSP00000378434.2;ENSP00000403975.2;ENSP00000441349.1;ENSP00000442573.3;	79759
Homo_sapiens	ZNF669	ENSG00000188295	zf-C2H2	ENSP00000342818.6;ENSP00000404370.2;	79862
Homo_sapiens	ZNF670	ENSG00000277462	zf-C2H2	ENSP00000355459.2;	93474
Homo_sapiens	ZNF671	ENSG00000083814	zf-C2H2	ENSP00000321848.5;	79891
Homo_sapiens	ZNF672	ENSG00000171161	zf-C2H2	ENSP00000421915.1;ENSP00000426199.1;ENSP00000427021.1;	79894
Homo_sapiens	ZNF674	ENSG00000251192	zf-C2H2	ENSP00000429148.1;ENSP00000428248.1;ENSP00000506769.1;	641339
Homo_sapiens	ZNF675	ENSG00000197372	zf-C2H2	ENSP00000352836.3;	171392
Homo_sapiens	ZNF676	ENSG00000196109	zf-C2H2	ENSP00000380310.1;ENSP00000497897.1;	163223
Homo_sapiens	ZNF677	ENSG00000197928	zf-C2H2	ENSP00000469391.1;ENSP00000334394.4;	342926
Homo_sapiens	ZNF678	ENSG00000181450	zf-C2H2	ENSP00000440403.2;ENSP00000344828.4;ENSP00000394651.1;	339500
Homo_sapiens	ZNF679	ENSG00000197123	zf-C2H2	ENSP00000416809.1;ENSP00000255746.4;	168417
Homo_sapiens	ZNF680	ENSG00000173041	zf-C2H2	ENSP00000309330.6;	340252
Homo_sapiens	ZNF681	ENSG00000196172	zf-C2H2	ENSP00000384000.3;ENSP00000433806.1;	NA
Homo_sapiens	ZNF682	ENSG00000197124	zf-C2H2	ENSP00000470718.1;ENSP00000380351.1;ENSP00000351324.5;ENSP00000380348.1;ENSP00000471717.1;	91120
Homo_sapiens	ZNF683	ENSG00000176083	zf-C2H2	ENSP00000384782.1;ENSP00000388792.1;ENSP00000344095.3;	257101
Homo_sapiens	ZNF684	ENSG00000117010	zf-C2H2	ENSP00000497154.1;ENSP00000361784.3;	127396
Homo_sapiens	ZNF687	ENSG00000143373	zf-C2H2	ENSP00000336620.5;ENSP00000319829.5;ENSP00000398821.1;	57592
Homo_sapiens	ZNF688	ENSG00000229809	zf-C2H2	ENSP00000455227.2;ENSP00000223459.6;	146542
Homo_sapiens	ZNF689	ENSG00000156853	zf-C2H2	ENSP00000287461.3;	115509
Homo_sapiens	ZNF69	ENSG00000198429	zf-C2H2	ENSP00000402985.2;	7620
Homo_sapiens	ZNF691	ENSG00000164011	zf-C2H2	ENSP00000361585.1;ENSP00000486871.1;ENSP00000361580.2;ENSP00000361582.1;ENSP00000361581.2;ENSP00000498913.1;ENSP00000361584.1;ENSP00000361586.3;	51058
Homo_sapiens	ZNF692	ENSG00000171163	zf-C2H2	ENSP00000355427.3;ENSP00000391200.1;ENSP00000305483.5;ENSP00000433522.1;ENSP00000431582.1;	55657
Homo_sapiens	ZNF695	ENSG00000197472	zf-C2H2	ENSP00000341236.7;	57116
Homo_sapiens	ZNF696	ENSG00000185730	zf-C2H2	ENSP00000427857.1;ENSP00000328515.3;	79943
Homo_sapiens	ZNF697	ENSG00000143067	zf-C2H2	ENSP00000396857.2;	90874
Homo_sapiens	ZNF699	ENSG00000196110	zf-C2H2	ENSP00000311596.3;ENSP00000467723.1;	374879
Homo_sapiens	ZNF7	ENSG00000147789	zf-C2H2	ENSP00000439424.1;ENSP00000433630.2;ENSP00000393260.2;ENSP00000432641.2;ENSP00000433656.2;ENSP00000432724.1;	7553
Homo_sapiens	ZNF70	ENSG00000187792	zf-C2H2	ENSP00000339314.3;	NA
Homo_sapiens	ZNF700	ENSG00000196757	zf-C2H2	ENSP00000479449.1;ENSP00000467996.1;ENSP00000254321.4;	90592
Homo_sapiens	ZNF701	ENSG00000167562	zf-C2H2	ENSP00000301093.2;ENSP00000444339.1;ENSP00000375662.2;	55762
Homo_sapiens	ZNF704	ENSG00000164684	Others		619279
Homo_sapiens	ZNF705A	ENSG00000196946	zf-C2H2	ENSP00000352233.4;ENSP00000379816.3;ENSP00000481663.1;	440077
Homo_sapiens	ZNF705B	ENSG00000215356	zf-C2H2	ENSP00000382987.3;	100132396
Homo_sapiens	ZNF705D	ENSG00000215343	zf-C2H2	ENSP00000382957.3;ENSP00000445477.2;	728957
Homo_sapiens	ZNF705E	ENSG00000214534	zf-C2H2	ENSP00000492790.1;	100131539
Homo_sapiens	ZNF705G	ENSG00000215372	zf-C2H2	ENSP00000383020.4;	100131980
Homo_sapiens	ZNF706	ENSG00000120963	Others		51123
Homo_sapiens	ZNF707	ENSG00000181135	zf-C2H2	ENSP00000495224.1;ENSP00000436250.1;ENSP00000351482.4;ENSP00000436212.1;ENSP00000413215.2;	286075
Homo_sapiens	ZNF708	ENSG00000182141	zf-C2H2	ENSP00000349401.2;ENSP00000469961.1;	7562
Homo_sapiens	ZNF709	ENSG00000242852	zf-C2H2	ENSP00000380840.3;	163051
Homo_sapiens	ZNF71	ENSG00000197951	zf-C2H2	ENSP00000328245.5;ENSP00000471138.2;	58491
Homo_sapiens	ZNF710	ENSG00000140548	zf-C2H2	ENSP00000453147.1;ENSP00000268154.3;ENSP00000453404.1;	NA
Homo_sapiens	ZNF711	ENSG00000147180	zf-C2H2	ENSP00000276123.3;ENSP00000353922.4;ENSP00000362260.3;ENSP00000502839.1;	7552
Homo_sapiens	ZNF713	ENSG00000178665	zf-C2H2	ENSP00000487818.1;ENSP00000416662.3;	349075
Homo_sapiens	ZNF714	ENSG00000160352	zf-C2H2	ENSP00000484530.1;ENSP00000478345.1;ENSP00000479085.1;ENSP00000477828.1;	148206
Homo_sapiens	ZNF716	ENSG00000182111	zf-C2H2	ENSP00000394248.1;	441234
Homo_sapiens	ZNF717	ENSG00000227124	zf-C2H2	ENSP00000498738.1;ENSP00000419377.1;	100131827
Homo_sapiens	ZNF718	ENSG00000250312	zf-C2H2	ENSP00000480556.1;ENSP00000476435.1;	255403
Homo_sapiens	ZNF720	ENSG00000197302	zf-C2H2	ENSP00000437310.2;	124411
Homo_sapiens	ZNF721	ENSG00000182903	zf-C2H2	ENSP00000428878.1;ENSP00000340524.5;	170960
Homo_sapiens	ZNF722P	ENSG00000241149	zf-C2H2	ENSP00000492202.1;	NA
Homo_sapiens	ZNF723	ENSG00000268696	zf-C2H2	ENSP00000494306.1;	646864
Homo_sapiens	ZNF724	ENSG00000196081	zf-C2H2	ENSP00000413411.2;	440519
Homo_sapiens	ZNF726	ENSG00000213967	zf-C2H2	ENSP00000471516.1;	730087
Homo_sapiens	ZNF727	ENSG00000214652	zf-C2H2	ENSP00000485448.1;	442319
Homo_sapiens	ZNF728	ENSG00000269067	zf-C2H2	ENSP00000471593.1;	388523
Homo_sapiens	ZNF729	ENSG00000196350	zf-C2H2	ENSP00000469582.1;	100287226
Homo_sapiens	ZNF730	ENSG00000183850	zf-C2H2	ENSP00000472959.1;	100129543
Homo_sapiens	ZNF732	ENSG00000186777	zf-C2H2	ENSP00000478210.1;ENSP00000415774.1;	654254
Homo_sapiens	ZNF735	ENSG00000223614	zf-C2H2	ENSP00000485547.1;	730291
Homo_sapiens	ZNF736	ENSG00000234444	zf-C2H2	ENSP00000400852.1;ENSP00000347210.4;	728927
Homo_sapiens	ZNF737	ENSG00000237440	zf-C2H2	ENSP00000471995.1;ENSP00000395733.3;ENSP00000471784.1;	100129842
Homo_sapiens	ZNF738	ENSG00000172687	zf-C2H2	ENSP00000507366.1;	148203
Homo_sapiens	ZNF74	ENSG00000185252	zf-C2H2	ENSP00000385855.1;ENSP00000383301.2;ENSP00000483077.1;	7625
Homo_sapiens	ZNF740	ENSG00000139651	zf-C2H2	ENSP00000409463.2;	283337
Homo_sapiens	ZNF746	ENSG00000181220	zf-C2H2	ENSP00000493970.1;ENSP00000508891.1;ENSP00000395007.3;ENSP00000345140.3;	155061
Homo_sapiens	ZNF747	ENSG00000169955	zf-C2H2	ENSP00000457274.1;ENSP00000509633.1;	65988
Homo_sapiens	ZNF749	ENSG00000186230	zf-C2H2	ENSP00000333980.4;	388567
Homo_sapiens	ZNF750	ENSG00000141579	Others		79755
Homo_sapiens	ZNF75A	ENSG00000162086	zf-C2H2	ENSP00000459566.1;ENSP00000482769.1;ENSP00000499415.1;	7627
Homo_sapiens	ZNF75D	ENSG00000186376	zf-C2H2	ENSP00000359800.1;ENSP00000359802.3;	NA
Homo_sapiens	ZNF76	ENSG00000065029	zf-C2H2	ENSP00000419106.1;ENSP00000363064.3;ENSP00000344097.5;	7629
Homo_sapiens	ZNF761	ENSG00000160336	zf-C2H2	ENSP00000507666.1;ENSP00000480218.1;	388561
Homo_sapiens	ZNF763	ENSG00000197054	zf-C2H2	ENSP00000465145.1;ENSP00000402017.1;ENSP00000369774.2;	284390
Homo_sapiens	ZNF764	ENSG00000169951	zf-C2H2	ENSP00000252797.2;ENSP00000378526.2;	92595
Homo_sapiens	ZNF765	ENSG00000196417	zf-C2H2	ENSP00000379689.3;	91661
Homo_sapiens	ZNF766	ENSG00000196214	zf-C2H2	ENSP00000468950.1;ENSP00000409652.1;	90321
Homo_sapiens	ZNF768	ENSG00000169957	zf-C2H2	ENSP00000456527.1;ENSP00000369777.5;	79724
Homo_sapiens	ZNF77	ENSG00000175691	zf-C2H2	ENSP00000319053.3;	58492
Homo_sapiens	ZNF770	ENSG00000198146	zf-C2H2	ENSP00000348673.4;ENSP00000453474.1;	54989
Homo_sapiens	ZNF771	ENSG00000179965	zf-C2H2	ENSP00000323945.5;ENSP00000416197.1;	51333
Homo_sapiens	ZNF772	ENSG00000197128	zf-C2H2	ENSP00000348992.3;ENSP00000395967.2;ENSP00000477730.1;ENSP00000341165.4;	400720
Homo_sapiens	ZNF773	ENSG00000152439	zf-C2H2	ENSP00000282292.3;ENSP00000469416.1;	374928
Homo_sapiens	ZNF774	ENSG00000196391	zf-C2H2	ENSP00000346348.3;	342132
Homo_sapiens	ZNF775	ENSG00000196456	zf-C2H2	ENSP00000330838.5;ENSP00000419336.1;ENSP00000417483.1;	NA
Homo_sapiens	ZNF776	ENSG00000152443	zf-C2H2	ENSP00000321812.5;	284309
Homo_sapiens	ZNF777	ENSG00000196453	zf-C2H2	ENSP00000247930.4;	27153
Homo_sapiens	ZNF778	ENSG00000170100	zf-C2H2	ENSP00000305203.6;ENSP00000481538.1;ENSP00000405289.3;	197320
Homo_sapiens	ZNF780A	ENSG00000197782	zf-C2H2	ENSP00000506741.1;ENSP00000469786.1;ENSP00000341507.5;ENSP00000387705.3;ENSP00000400997.1;ENSP00000472189.1;	284323
Homo_sapiens	ZNF780B	ENSG00000128000	zf-C2H2	ENSP00000221355.6;ENSP00000391641.1;	163131
Homo_sapiens	ZNF781	ENSG00000196381	zf-C2H2	ENSP00000351391.2;ENSP00000466370.2;	163115
Homo_sapiens	ZNF782	ENSG00000196597	zf-C2H2	ENSP00000440624.2;ENSP00000419397.1;	158431
Homo_sapiens	ZNF783	ENSG00000204946	zf-C2H2	ENSP00000410890.1;	100289678
Homo_sapiens	ZNF784	ENSG00000179922	zf-C2H2	ENSP00000320096.2;	147808
Homo_sapiens	ZNF785	ENSG00000197162	zf-C2H2	ENSP00000378642.2;ENSP00000456097.1;ENSP00000420340.1;	146540
Homo_sapiens	ZNF786	ENSG00000197362	zf-C2H2	ENSP00000313516.9;ENSP00000417470.1;	136051
Homo_sapiens	ZNF787	ENSG00000142409	zf-C2H2	ENSP00000478557.1;	126208
Homo_sapiens	ZNF789	ENSG00000198556	zf-C2H2	ENSP00000331927.5;	285989
Homo_sapiens	ZNF79	ENSG00000196152	zf-C2H2	ENSP00000484833.1;ENSP00000362446.4;ENSP00000438418.1;ENSP00000478201.1;	7633
Homo_sapiens	ZNF790	ENSG00000197863	zf-C2H2	ENSP00000480764.1;ENSP00000478852.1;ENSP00000480834.1;ENSP00000349161.3;	388536
Homo_sapiens	ZNF791	ENSG00000173875	zf-C2H2	ENSP00000342974.4;ENSP00000471179.1;	163049
Homo_sapiens	ZNF792	ENSG00000180884	zf-C2H2	ENSP00000385099.1;ENSP00000474130.1;	126375
Homo_sapiens	ZNF793	ENSG00000188227	zf-C2H2	ENSP00000396402.1;ENSP00000468605.1;ENSP00000487183.2;	390927
Homo_sapiens	ZNF799	ENSG00000196466	zf-C2H2	ENSP00000415278.1;ENSP00000411084.2;	90576
Homo_sapiens	ZNF8	ENSG00000278129	zf-C2H2	ENSP00000477716.1;	NA
Homo_sapiens	ZNF80	ENSG00000174255	zf-C2H2	ENSP00000309812.4;ENSP00000417192.3;	7634
Homo_sapiens	ZNF800	ENSG00000048405	zf-C2H2	ENSP00000376988.1;ENSP00000376989.1;ENSP00000265827.3;	168850
Homo_sapiens	ZNF805	ENSG00000204524	zf-C2H2	ENSP00000365414.2;ENSP00000412999.1;	390980
Homo_sapiens	ZNF808	ENSG00000198482	zf-C2H2	ENSP00000352846.4;ENSP00000420522.1;	388558
Homo_sapiens	ZNF81	ENSG00000197779	zf-C2H2	ENSP00000341151.7;ENSP00000366153.1;	347344
Homo_sapiens	ZNF813	ENSG00000198346	zf-C2H2	ENSP00000379684.4;	126017
Homo_sapiens	ZNF814	ENSG00000204514	zf-C2H2	ENSP00000410545.1;	730051
Homo_sapiens	ZNF816	ENSG00000180257	zf-C2H2	ENSP00000403266.2;ENSP00000350295.4;	125893
Homo_sapiens	ZNF821	ENSG00000102984	zf-C2H2	ENSP00000458112.1;	55565
Homo_sapiens	ZNF823	ENSG00000197933	zf-C2H2	ENSP00000466840.1;ENSP00000410654.1;ENSP00000340683.5;	55552
Homo_sapiens	ZNF827	ENSG00000151612	zf-C2H2	ENSP00000421863.1;ENSP00000499364.1;ENSP00000498532.1;ENSP00000499840.1;ENSP00000424541.2;ENSP00000499867.1;ENSP00000424456.2;ENSP00000499383.2;ENSP00000368761.4;ENSP00000423130.1;	152485
Homo_sapiens	ZNF829	ENSG00000185869	zf-C2H2	ENSP00000429266.1;ENSP00000428679.2;	374899
Homo_sapiens	ZNF83	ENSG00000167766	zf-C2H2	ENSP00000472619.1;ENSP00000440713.1;ENSP00000301096.3;	55769
Homo_sapiens	ZNF831	ENSG00000124203	zf-C2H2	ENSP00000360069.2;ENSP00000490240.1;	128611
Homo_sapiens	ZNF835	ENSG00000127903	zf-C2H2	ENSP00000444747.1;	90485
Homo_sapiens	ZNF836	ENSG00000196267	zf-C2H2	ENSP00000470239.1;ENSP00000507838.1;	162962
Homo_sapiens	ZNF837	ENSG00000152475	zf-C2H2	ENSP00000405699.1;ENSP00000471478.1;	116412
Homo_sapiens	ZNF84	ENSG00000198040	zf-C2H2	ENSP00000331465.7;ENSP00000445820.1;ENSP00000376133.2;ENSP00000445549.1;ENSP00000437949.1;	7637
Homo_sapiens	ZNF841	ENSG00000197608	zf-C2H2	ENSP00000471190.1;ENSP00000470746.1;ENSP00000374185.4;ENSP00000470100.2;ENSP00000415453.2;	284371
Homo_sapiens	ZNF844	ENSG00000223547	zf-C2H2	ENSP00000392024.3;ENSP00000448588.1;	NA
Homo_sapiens	ZNF845	ENSG00000213799	zf-C2H2	ENSP00000388311.1;ENSP00000470005.1;	91664
Homo_sapiens	ZNF846	ENSG00000196605	zf-C2H2	ENSP00000465467.1;ENSP00000467891.1;ENSP00000380999.1;	162993
Homo_sapiens	ZNF85	ENSG00000105750	zf-C2H2	ENSP00000329793.7;ENSP00000470667.1;ENSP00000342340.5;	7639
Homo_sapiens	ZNF850	ENSG00000267041	zf-C2H2	ENSP00000483509.1;ENSP00000464976.1;	342892
Homo_sapiens	ZNF852	ENSG00000178917	zf-C2H2	ENSP00000497125.1;ENSP00000389841.2;	NA
Homo_sapiens	ZNF853	ENSG00000236609	zf-C2H2	ENSP00000455585.1;	54753
Homo_sapiens	ZNF860	ENSG00000197385	zf-C2H2	ENSP00000373274.3;	344787
Homo_sapiens	ZNF865	ENSG00000261221	zf-C2H2	ENSP00000457715.1;	100507290
Homo_sapiens	ZNF875	ENSG00000181666	zf-C2H2	ENSP00000438261.1;ENSP00000467562.1;ENSP00000437774.1;ENSP00000466467.1;ENSP00000315505.3;ENSP00000375994.3;	284459
Homo_sapiens	ZNF878	ENSG00000257446	zf-C2H2	ENSP00000447931.1;	729747
Homo_sapiens	ZNF879	ENSG00000234284	zf-C2H2	ENSP00000414887.2;	345462
Homo_sapiens	ZNF880	ENSG00000221923	zf-C2H2	ENSP00000406318.2;	400713
Homo_sapiens	ZNF888	ENSG00000213793	zf-C2H2	ENSP00000491567.1;	388559
Homo_sapiens	ZNF891	ENSG00000214029	zf-C2H2	ENSP00000499213.1;ENSP00000437590.1;	101060200
Homo_sapiens	ZNF90	ENSG00000213988	zf-C2H2	ENSP00000410466.2;	7643
Homo_sapiens	ZNF91	ENSG00000167232	zf-C2H2	ENSP00000471709.1;ENSP00000380272.2;ENSP00000300619.6;	7644
Homo_sapiens	ZNF92	ENSG00000146757	zf-C2H2	ENSP00000400495.1;ENSP00000350113.2;ENSP00000396126.2;ENSP00000332595.8;	168374
Homo_sapiens	ZNF93	ENSG00000184635	zf-C2H2	ENSP00000342002.4;ENSP00000467553.1;ENSP00000491147.1;	81931
Homo_sapiens	ZNF98	ENSG00000197360	zf-C2H2	ENSP00000350418.4;	148198
Homo_sapiens	ZNF99	ENSG00000213973	zf-C2H2	ENSP00000472969.1;	7652
Homo_sapiens	ZNFX1	ENSG00000124201	Others		NA
Homo_sapiens	ZSCAN1	ENSG00000152467	zf-C2H2	ENSP00000282326.1;	284312
Homo_sapiens	ZSCAN10	ENSG00000130182	zf-C2H2	ENSP00000440047.2;ENSP00000458879.2;ENSP00000252463.2;ENSP00000459520.1;	84891
Homo_sapiens	ZSCAN12	ENSG00000158691	zf-C2H2	ENSP00000354305.1;ENSP00000380039.3;ENSP00000507347.1;	9753
Homo_sapiens	ZSCAN16	ENSG00000196812	zf-C2H2	ENSP00000510203.1;ENSP00000366527.3;	80345
Homo_sapiens	ZSCAN18	ENSG00000121413	zf-C2H2	ENSP00000392653.1;ENSP00000468934.1;ENSP00000470123.1;ENSP00000412253.2;ENSP00000240727.5;	65982
Homo_sapiens	ZSCAN2	ENSG00000176371	zf-C2H2	ENSP00000445451.1;ENSP00000325123.6;ENSP00000410198.2;ENSP00000351257.3;ENSP00000441855.1;	54993
Homo_sapiens	ZSCAN20	ENSG00000121903	zf-C2H2	ENSP00000355053.3;ENSP00000507139.1;	7579
Homo_sapiens	ZSCAN21	ENSG00000166529	zf-C2H2	ENSP00000292450.4;	7589
Homo_sapiens	ZSCAN22	ENSG00000182318	zf-C2H2	ENSP00000332433.3;	342945
Homo_sapiens	ZSCAN23	ENSG00000187987	zf-C2H2	ENSP00000289788.4;	222696
Homo_sapiens	ZSCAN25	ENSG00000197037	zf-C2H2	ENSP00000377708.2;ENSP00000334800.3;ENSP00000262941.7;	221785
Homo_sapiens	ZSCAN26	ENSG00000197062	zf-C2H2	ENSP00000479314.1;ENSP00000484931.1;ENSP00000481707.1;ENSP00000484018.1;ENSP00000478769.1;ENSP00000485228.1;	7741
Homo_sapiens	ZSCAN29	ENSG00000140265	zf-C2H2	ENSP00000456883.1;ENSP00000456089.1;ENSP00000507363.1;ENSP00000380174.2;	146050
Homo_sapiens	ZSCAN30	ENSG00000186814	zf-C2H2	ENSP00000392371.2;ENSP00000480152.1;ENSP00000329738.4;ENSP00000491237.1;	100101467
Homo_sapiens	ZSCAN31	ENSG00000235109	zf-C2H2	ENSP00000391235.1;ENSP00000380050.2;ENSP00000345339.6;ENSP00000413705.1;ENSP00000402937.1;ENSP00000407529.1;ENSP00000390076.1;ENSP00000480254.1;	64288
Homo_sapiens	ZSCAN32	ENSG00000140987	zf-C2H2	ENSP00000391787.2;ENSP00000380061.4;ENSP00000483210.1;ENSP00000302502.3;	54925
Homo_sapiens	ZSCAN4	ENSG00000180532	zf-C2H2	ENSP00000321963.4;	201516
Homo_sapiens	ZSCAN5A	ENSG00000131848	zf-C2H2	ENSP00000507065.1;ENSP00000375593.1;ENSP00000466445.1;ENSP00000467631.1;ENSP00000467238.1;	79149
Homo_sapiens	ZSCAN5B	ENSG00000197213	zf-C2H2	ENSP00000466072.2;	342933
Homo_sapiens	ZSCAN5C	ENSG00000204532	zf-C2H2	ENSP00000435234.1;	NA
Homo_sapiens	ZSCAN9	ENSG00000137185	zf-C2H2	ENSP00000433402.1;ENSP00000404074.2;ENSP00000252207.5;ENSP00000436166.1;	7746
Homo_sapiens	ZXDA	ENSG00000198205	zf-C2H2	ENSP00000351530.4;	7789
Homo_sapiens	ZXDB	ENSG00000198455	zf-C2H2	ENSP00000364023.1;	158586
Homo_sapiens	ZXDC	ENSG00000070476	zf-C2H2	ENSP00000374359.3;ENSP00000337694.5;ENSP00000426532.1;	79364
Homo_sapiens	ZZZ3	ENSG00000036549	MYB	ENSP00000359837.3;ENSP00000359834.1;	26009
Homo_sapiens		ENSG00000254553	ZBTB	ENSP00000455300.1;ENSP00000455300.1;	NA
Homo_sapiens		ENSG00000261459	zf-C2H2	ENSP00000454241.1;	NA
Homo_sapiens		ENSG00000285708	Fork_head	ENSP00000497585.1;	NA
Homo_sapiens		ENSG00000269825	zf-C2H2	ENSP00000506273.1;	NA
Homo_sapiens		ENSG00000257184	Homeobox	ENSP00000421799.3;	NA
Homo_sapiens		ENSG00000196826	zf-C2H2	ENSP00000404127.1;	NA
Homo_sapiens		ENSG00000284484	Homeobox	ENSP00000491197.1;	112268164
Homo_sapiens		ENSG00000267179	zf-C2H2	ENSP00000467286.1;	NA
Homo_sapiens		ENSG00000233757	zf-C2H2	ENSP00000478941.1;	NA
Homo_sapiens		ENSG00000142539	ETS	ENSP00000473233.1;	NA
Homo_sapiens		ENSG00000286098	zf-C2H2	ENSP00000498410.1;	284391
Homo_sapiens		ENSG00000267022	zf-C2H2	ENSP00000467018.1;	NA
Homo_sapiens		ENSG00000283201	zf-C2H2	ENSP00000478939.2;	440519
Homo_sapiens		ENSG00000269693	zf-C2H2	ENSP00000473043.1;	NA
Homo_sapiens		ENSG00000288000	zf-C2HC	ENSP00000499734.1;	NA
Homo_sapiens		ENSG00000264668	zf-C2H2	ENSP00000428966.3;	NA
Homo_sapiens		ENSG00000284691	zf-C2H2	ENSP00000493012.1;ENSP00000492887.1;ENSP00000493097.1;	NA
Homo_sapiens		ENSG00000283321	bHLH	ENSP00000490530.1;	NA
Homo_sapiens		ENSG00000286132	zf-C2H2	ENSP00000498244.1;	NA
Homo_sapiens		ENSG00000289346	GTF2I	ENSP00000486581.2;	NA
Homo_sapiens		ENSG00000258064	THAP	ENSP00000454911.2;	NA
Homo_sapiens		ENSG00000273049	Homeobox	ENSP00000476742.1;	NA

[truncated: 2 more sheets: Table.S11, Table.S12]
